# Supplementary material for: Transcriptome analysis reveals response regulator SO2426-mediated gene expression in Shewanella oneidensis MR-1 under chromate challenge
Source: BMC Genomics. 2008 Aug 21;9:395. doi: 10.1186/1471-2164-9-395 (PMC2535785; doi:10.1186/1471-2164-9-395)
Supplement: Additional file 1 — Complete processed microarray dataset for the S. oneidensis Δso2426 mutant compared to the wild type under chromate conditions. This file provides the complete statistically analyzed microarray output for all six time points (5, 30, 60, 90, 180 min, and 24 h) during chromate (0.3 mM) exposure starting with the Gene ID, mean Δso2426 mutant/WT expression ratio, n (number of signal values out of 12 total per gene included in the statistical analysis), statistical significance, gene name, gene product, main role category, and subrole category. ArrayStat™ (Imaging Research, Inc., Ontario, Canada) was used to determine the common error of normalized expression values, remove outliers, and determine statistical significance via a z test for two independent conditions and the false discovery rate method (nominal α, confidence cutoff of p < 0.05). [file 1471-2164-9-395-S1.zip]

## Sheet: Sheet1
Additional File 1. Complete Processed Microarray Data
The mRNA ratios (Δso2426 mutant/wild-type MR-1) represent mean values derived from 12 possible data points (n) for each gene and are given for each time interval of chromate exposure.
Statistical significance (P<0.05) was determined for each mean expression ratio.
Gene ID	Mut/WT-5min	n	significance	Mutant/WT-30 min	n	Significance	Mut/WT- 60 min	n	significance	Mutant/WT-90 min	n	significance	Mut/WT-180 min	n	Significance	Mut/WT-24	n	Significance	Gene	Gene Product	Mainrole	Subrole
SO0001	0.893958	11	no	0.831184	12	no	1.0513	12	no	0.712161	12	yes	0.836783	11	no	0.482324	12	yes	mioC	mioC protein	Biosynthesis of cofactors, prosthetic groups, and carriers	Biotin
SO0002	0.754293	12	yes	0.909914	12	no	0.784021	12	yes	0.603074	12	yes	0.559943	11	yes	1.01508	12	no	-	proton/peptide symporter family protein	Transport and binding proteins	Amino acids, peptides and amines
SO0003	0.826628	12	yes	0.992665	12	no	0.975991	12	no	0.947436	12	no	0.987191	12	no	1.98666	11	yes	trmE	tRNA modification GTPase TrmE	Protein synthesis	tRNA and rRNA base modification
SO0004	0.733675	12	yes	0.975031	12	no	1.04433	12	no	0.920068	12	no	0.57555	12	yes	1.29169	12	no	-	inner membrane protein, 60 kDa	Cell envelope	Other
SO0005	0.779503	12	yes	1.08281	12	no	1.11522	12	no	0.839986	11	no	0.666385	12	yes	0.520306	10	yes	-	conserved hypothetical protein TIGR00278	Hypothetical proteins	Conserved
SO0006	0.608796	9	yes	1.21817	12	no	1.07868	12	no	0.94591	12	no	0.831079	12	no	3.36359	10	yes	rnpA	ribonuclease P protein component	Transcription	RNA processing
SO0007	0.767126	11	yes	1.36047	9	no	0.94783	11	no	1.73026	9	yes	0.460137	9	yes	1.90893	10	yes	rpmH	ribosomal protein L34	Protein synthesis	Ribosomal proteins: synthesis and modification
SO0008	0.895212	12	no	1.11716	12	no	1.06423	12	no	1.08598	12	no	1.16999	12	no	1.67989	12	no	dnaA	chromosomal replication initiator protein DnaA	DNA metabolism	DNA replication, recombination, and repair
SO0009	0.926672	12	no	1.06358	12	no	1.04869	12	no	1.04354	12	no	0.929939	12	no	0.860826	12	no	dnaN	DNA polymerase III, beta subunit	DNA metabolism	DNA replication, recombination, and repair
SO0010	0.980197	11	no	1.00165	12	no	1.04586	12	no	1.12655	12	no	1.06319	12	no	1.04047	12	no	recF	DNA replication and repair protein RecF	DNA metabolism	DNA replication, recombination, and repair
SO0011	0.751801	12	yes	0.96494	12	no	1.06542	12	no	0.964232	12	no	0.651537	12	yes	1.21501	12	no	gyrB	DNA gyrase, B subunit	DNA metabolism	DNA replication, recombination, and repair
SO0012	1.03974	12	no	1.02366	12	no	0.882364	12	no	0.897493	12	no	0.711398	12	yes	1.09571	12	no	-	glutathione S-transferase family protein	Cellular processes	Detoxification
SO0013	1.13918	12	no	0.983451	12	no	0.973196	12	no	1.48788	11	yes	1.54606	11	yes	1.4906	11	no	-	hypothetical protein	HP	HP
SO0014	0.867686	12	no	0.952385	12	no	1.15383	12	no	1.04381	12	no	0.778416	12	no	1.37745	11	no	glyS	glycyl-tRNA synthetase, beta subunit	Protein synthesis	tRNA aminoacylation
SO0015	0.988096	12	no	1.04616	12	no	1.46143	12	yes	1.08676	12	no	1.10748	12	no	1.98369	11	yes	glyQ	glycyl-tRNA synthetase, alpha subunit	Protein synthesis	tRNA aminoacylation
SO0016	1.07011	12	no	1.18756	12	no	1.12982	12	no	0.964067	12	no	1.15628	12	no	1.04978	11	no	tag	DNA-3-methyladenine glycosidase I	DNA metabolism	DNA replication, recombination, and repair
SO0017	0.928088	12	no	1.00035	10	no	1.13118	12	no	0.907049	8	no	1.20932	12	no	0.755429	10	no	-	conserved hypothetical protein	Hypothetical proteins	Conserved
SO0018	1.10816	12	no	0.891733	11	no	1.00869	11	no	1.16297	12	no	1.77653	12	yes	1.09691	11	no	-	conserved hypothetical protein	Hypothetical proteins	Conserved
SO0019	1.18393	11	yes	1.37333	11	no	1.22526	12	yes	1.12945	11	no	1.60525	12	yes	0.985002	10	no	-	conserved hypothetical protein	Hypothetical proteins	Conserved
SO0020	1.74338	7	yes	0.863008	12	no	0.842302	10	no	0.824824	12	no	0.565391	12	yes	1.96371	12	yes	fadA	fatty oxidation complex, beta subunit	Fatty acid and phospholipid metabolism	Degradation
SO0021	0.858925	12	no	0.935316	12	no	1.26144	12	yes	0.949805	12	no	0.534513	12	yes	1.8841	12	yes	fadB	fatty oxidation complex, alpha subunit	Fatty acid and phospholipid metabolism	Degradation
SO0022	0.890531	12	no	1.05191	12	no	1.06462	12	no	0.975131	12	no	1.11018	12	no	0.547412	12	yes	pepQ	prolidase	Protein fate	Degradation of proteins, peptides, and glycopeptides
SO0023	1.16515	12	no	0.816629	12	no	1.13934	12	no	1.07064	10	no	1.02569	12	no	1.02144	11	no	-	conserved hypothetical protein TIGR00257	Hypothetical proteins	Conserved
SO0024	0.914817	12	no	0.963548	12	no	0.988515	12	no	0.970586	10	no	1.17023	11	no	1.48162	11	no	trkH-1	potassium uptake protein TrkH	Transport and binding proteins	Cations
SO0025	0.999726	12	no	1.17924	12	no	0.96468	12	no	0.770905	12	yes	0.80793	12	no	1.34567	12	no	-	conserved hypothetical protein	Hypothetical proteins	Conserved
SO0026	1.24077	12	yes	1.06432	12	no	1.00309	12	no	1.05821	12	no	1.09915	12	no	0.628825	11	no	-	transcriptional regulator, ArsR family	Regulatory functions	DNA interactions
SO0027	1.6071	12	yes	1.22218	12	no	1.18418	12	no	1.43255	12	yes	1.64799	12	yes	0.775837	12	no	-	protoporphyrinogen oxidase, putative	Biosynthesis of cofactors, prosthetic groups, and carriers	Heme, porphyrin, and cobalamin
SO0028	2.29828	12	yes	1.10211	12	no	1.2786	12	yes	1.01807	12	no	1.4135	12	yes	1.315	12	no	trkH-2	potassium uptake protein TrkH	Transport and binding proteins	Cations
SO0029	0.984009	12	no	0.931988	12	no	1.17397	12	no	0.919226	12	no	1.16209	12	no	1.24281	12	no	trkA	potassium uptake protein TrkA	Transport and binding proteins	Cations
SO0030	0.967613	12	no	0.813125	11	no	1.23433	12	yes	1.08028	10	no	1.07266	11	no	1.20057	12	no	sun	sun protein	Protein synthesis	tRNA and rRNA base modification
SO0031	0.985261	12	no	1.02169	12	no	1.08565	12	no	0.938809	12	no	1.0503	12	no	1.03849	12	no	fmt	methionyl-tRNA formyltransferase	Protein synthesis	tRNA aminoacylation
SO0032	1.06562	12	no	1.01581	12	no	0.990502	12	no	0.960525	12	no	1.29799	12	no	0.663597	12	no	def-1	polypeptide deformylase	Protein fate	Protein modification and repair
SO0033	1.17157	12	no	0.97455	12	no	0.96902	12	no	1.03055	12	no	1.42294	12	yes	0.668437	12	no	-	LysM domain protein	Unknown function	General
SO0034	1.11993	12	no	0.87645	12	no	0.959049	12	no	1.23493	11	no	1.19632	12	no	1.32167	12	no	-	DNA processing protein DprA, putative	Cellular processes	DNA transformation
SO0035	1.14209	12	no	1.01992	12	no	0.966349	12	no	1.10417	12	no	1.3112	12	no	0.656003	12	no	smg	smg protein	Unknown function	General
SO0036	0.994059	11	no	1.11154	9	no	1.0115	12	no	1.10621	8	no	1.44322	9	yes	0.494303	12	yes	-	topoisomerase DNA-binding C4 zinc finger domain protein	Unknown function	General
SO0037	0.885847	12	no	0.85276	12	no	0.882973	12	no	0.883362	12	no	1.0431	12	no	0.839457	11	no	-	Sua5/YciO/YrdC/YwlC family protein	Unknown function	General
SO0038	0.812687	12	yes	0.86672	12	no	1.03731	12	no	0.886826	12	no	1.0839	12	no	0.771063	12	no	hemF	coproporphyrinogen III oxidase, aerobic	Biosynthesis of cofactors, prosthetic groups, and carriers	Heme, porphyrin, and cobalamin
SO0039	1.12413	12	no	1.0077	12	no	0.975209	12	no	1.04318	12	no	1.02708	12	no	0.733324	12	no	-	conserved hypothetical protein	Hypothetical proteins	Conserved
SO0040	1.02019	12	no	1.26935	11	no	1.03576	12	no	0.957483	12	no	0.920327	12	no	0.815347	11	no	aroE	shikimate 5-dehydrogenase	Amino acid biosynthesis	Aromatic amino acid family
SO0041	0.553694	7	yes	1.37074	10	no	0.904405	9	no	0.674982	7	yes	1.90742	7	yes	0.567394	10	no	-	conserved hypothetical protein	Hypothetical proteins	Conserved
SO0042	1.02478	12	no	0.894528	12	no	0.913163	12	no	0.838138	12	no	1.3664	12	yes	0.271872	11	yes	-	carbonic anhydrase, family 3	Central intermediary metabolism	Other
SO0044	1.25466	11	yes	1.10559	12	no	1.14789	12	no	1.18954	12	no	1.77486	12	yes	0.588161	12	no	-	conserved hypothetical protein	Hypothetical proteins	Conserved
SO0045	1.292	12	yes	1.0088	12	no	1.21279	12	yes	1.13985	12	no	1.45043	12	yes	0.676486	12	no	-	Rrf2 family protein	Unknown function	General
SO0046	1.08551	12	no	0.949561	12	no	1.0687	12	no	1.41944	12	yes	1.46096	12	yes	0.998407	12	no	-	conserved hypothetical protein	Hypothetical proteins	Conserved
SO0047	1.15843	12	no	0.979732	12	no	1.24384	12	yes	1.275	11	no	1.9681	12	yes	0.963275	12	no	-	carboxyl-terminal protease, putative	Protein fate	Degradation of proteins, peptides, and glycopeptides
SO0048	1.00522	12	no	1.86116	9	yes	1.08215	12	no	1.35446	7	no	1.65821	8	yes	1.53279	12	no	-	peptidase, M23/M37 family	Protein fate	Degradation of proteins, peptides, and glycopeptides
SO0049	0.809406	12	yes	1.0102	12	no	1.25264	12	yes	0.830865	12	no	1.06527	12	no	0.96111	12	no	gpmA	phosphoglycerate mutase, 2,3-bisphosphoglycerate-independent	Energy metabolism	Glycolysis/gluconeogenesis
SO0050	1.21091	12	yes	0.834291	10	no	0.999488	12	no	0.901868	12	no	0.840425	12	no	0.329146	12	yes	-	rhodanese domain protein	Unknown function	General
SO0051	2.5554	4	yes	1.20359	11	no	1.30375	10	yes	0.521536	8	yes	0.565804	9	yes	0.660957	11	no	-	hypothetical protein	HP	HP
SO0052	1.25816	11	yes	0.922956	12	no	0.921527	12	no	0.758167	12	yes	0.477408	11	yes	0.301831	11	yes	secB	protein-export protein SecB	Protein fate	Protein and peptide secretion and trafficking
SO0053	1.05853	12	no	0.914038	12	no	0.996095	12	no	0.785979	11	no	0.461985	12	yes	0.54699	11	yes	gpsA	glycerol-3-phosphate dehydrogenase (NAD(P)+)	Energy metabolism	Other
SO0054	0.878041	12	no	1.05704	12	no	1.08511	12	no	0.750248	12	yes	0.72522	10	yes	1.01531	9	no	-	conserved hypothetical protein TIGR00275	Hypothetical proteins	Conserved
SO0055	0.730726	12	yes	1.21054	12	no	0.84964	12	no	0.834071	12	no	0.620986	12	yes	1.045	12	no	-	conserved domain protein	Hypothetical proteins	Domain
SO0056	1.27162	12	yes	0.867768	12	no	1.08512	12	no	1.38288	12	yes	1.93581	12	yes	1.06547	11	no	-	transporter, putative	Transport and binding proteins	Unknown substrate
SO0057	1.10492	10	no	1.06863	8	no	0.960713	12	no	1.63209	11	yes	1.13092	10	no	1.07591	11	no	-	potassium uptake protein, Trk family	Transport and binding proteins	Cations
SO0058	0.94885	10	no	0.781547	11	no	1.06315	12	no	1.35722	12	yes	1.53576	9	yes	0.880622	11	no	-	potassium uptake protein, putative	Transport and binding proteins	Cations
SO0059	1.31417	11	yes	0.872564	10	no	1.1128	12	no	1.38604	12	yes	1.01737	10	no	0.474837	11	yes	kdpE	transcriptional regulatory protein KdpE	Regulatory functions	DNA interactions
SO0060	1.71831	10	yes	0.956921	12	no	0.933232	12	no	2.40626	10	yes	10.6538	6	yes	1.2198	12	no	-	sensor histidine kinase	Signal transduction	Two-component systems
SO0061	1.05402	12	no	1.03956	12	no	0.993188	12	no	1.01614	12	no	0.852138	12	no	0.317022	12	yes	-	lipoprotein, NLP/P60 family	Cell envelope	Other
SO0062	1.33577	10	yes	0.912188	12	no	1.10197	12	no	1.01613	12	no	0.652424	11	yes	0.737525	12	no	-	hypothetical protein	HP	HP
SO0063	1.08536	12	no	0.940075	12	no	1.08197	12	no	1.0291	12	no	0.979807	12	no	0.92875	12	no	-	conserved hypothetical protein	Hypothetical proteins	Conserved
SO0064	1.64661	7	yes	0.784102	10	no	0.924541	12	no	1.29251	10	no	3.02549	8	yes	1.82745	11	yes	-	hypothetical protein	HP	HP
SO0065	1.12216	12	no	0.944159	12	no	1.05195	12	no	0.960499	12	no	0.949229	12	no	0.631538	12	no	mog	molybdenum cofactor biosynthesis protein Mog	Biosynthesis of cofactors, prosthetic groups, and carriers	Molybdopterin
SO0066	1.02652	12	no	0.991961	12	no	1.03249	12	no	1.07874	12	no	0.887508	12	no	1.12562	12	no	-	conserved hypothetical protein	Hypothetical proteins	Conserved
SO0067	0.920342	12	no	0.902228	12	no	1.04924	12	no	1.02461	12	no	1.03361	12	no	0.989624	12	no	-	penicillin-binding protein 1C, putative	Cell envelope	Biosynthesis of murein sacculus and peptidoglycan
SO0068	4.11701	7	yes	1.28606	9	no	1.44611	11	yes	1.32527	11	yes	0.595026	12	yes	2.17917	11	yes	-	hypothetical protein	HP	HP
SO0069	1.14224	12	no	0.89766	12	no	1.16037	12	no	1.21025	12	no	0.832834	12	no	1.23117	12	no	-	transport protein, putative	Transport and binding proteins	Unknown substrate
SO0070	0.864436	12	no	0.754485	10	no	1.40301	11	yes	0.809249	11	no	0.45766	9	yes	0.953408	11	no	natA	ATP-binding transport protein NatA	Transport and binding proteins	Cations
SO0071	0.972008	12	no	1.11196	12	no	1.31623	12	yes	0.796102	12	no	0.622039	11	yes	1.26372	12	no	-	hydrolase, alpha/beta hydrolase fold family	Unknown function	Enzymes of unknown specificity
SO0072	0.723934	7	yes	0.966678	10	no	1.05613	10	no	1.3934	10	yes	0.82828	8	no	1.10855	10	no	-	transcriptional regulator, GntR family	Regulatory functions	DNA interactions
SO0073	0.96833	9	no	0.967138	12	no	0.949511	12	no	0.993055	11	no	1.11576	11	no	1.26658	12	no	-	ABC transporter, ATP-binding protein	Transport and binding proteins	Unknown substrate
SO0074	0.784216	12	yes	1.01654	11	no	1.16741	12	no	1.10167	11	no	0.807002	12	no	1.42746	11	no	-	hypothetical protein	HP	HP
SO0075	0.815664	11	yes	0.959373	10	no	1.02147	12	no	0.764417	11	yes	0.732124	10	no	1.58684	12	no	-	AMP-binding family protein	Unknown function	General
SO0076	0.652851	12	yes	1.33316	12	no	1.20334	12	no	0.74312	11	yes	0.851489	12	no	1.66267	12	no	-	hypothetical protein	HP	HP
SO0077	1.21146	12	yes	1.05539	12	no	1.1785	12	no	0.874799	12	no	0.770006	12	no	0.49794	11	yes	-	conserved hypothetical protein	Hypothetical proteins	Conserved
SO0078	1.03158	12	no	1.05956	12	no	1.35547	12	yes	1.01407	12	no	0.685761	12	yes	1.04793	11	no	-	hypothetical protein	HP	HP
SO0079	1.12965	12	no	1.10563	11	no	1.21271	12	yes	1.04776	12	no	0.877592	12	no	2.24936	11	yes	-	conserved hypothetical protein	Hypothetical proteins	Conserved
SO0080	1.02728	11	no	1.20149	12	no	1.24404	12	yes	0.87607	12	no	0.882708	12	no	0.889837	11	no	-	conserved hypothetical protein	Hypothetical proteins	Conserved
SO0081	1.05888	9	no	0.871434	10	no	1.15953	10	no	0.954212	10	no	0.714172	9	yes	1.86307	10	no	-	conserved hypothetical protein	Hypothetical proteins	Conserved
SO0082	0.83778	11	yes	1.10564	12	no	1.17139	12	no	1.10185	11	no	0.770963	12	no	1.41707	11	no	-	transcriptional regulator, MerR family	Regulatory functions	DNA interactions
SO0083	1.03646	11	no	0.730793	10	no	0.956103	12	no	1.22525	12	no	0.981837	12	no	0.385219	12	yes	-	carboxymuconolactone decarboxylase family protein	Energy metabolism	Other
SO0084	0.885204	12	no	1.03164	12	no	1.038	12	no	0.972054	12	no	1.01743	12	no	0.801751	12	no	-	HAD-superfamily hydrolase, subfamily IA, variant 1 family protein	Unknown function	Enzymes of unknown specificity
SO0085	1.03556	12	no	0.89502	12	no	0.973848	12	no	1.04708	12	no	0.660656	12	yes	2.07727	12	yes	-	hypothetical protein	HP	HP
SO0086	0.864692	7	no	0.980689	7	no	0.489275	11	yes	0.972897	8	no	0.518585	10	yes	0.893075	12	no	-	hypothetical protein	HP	HP
SO0087	1.19073	12	yes	0.954056	11	no	0.756544	12	yes	1.29401	12	yes	0.778639	12	no	1.32101	11	no	-	hypothetical protein	HP	HP
SO0088	1.05956	10	no	0.907957	12	no	0.950403	12	no	1.20831	12	no	1.01065	12	no	0.470446	10	yes	-	hypothetical protein	HP	HP
SO0089	1.13267	9	no	1.18191	11	no	1.13999	11	no	0.969832	10	no	0.819462	12	no	1.53876	12	no	-	hypothetical protein	HP	HP
SO0090	1.01184	10	no	1.29869	12	no	1.00561	12	no	1.04152	9	no	0.912404	10	no	0.956806	11	no	-	hypothetical protein	HP	HP
SO0091	1.20121	9	no	0.662219	8	yes	1.10049	12	no	0.699428	10	yes	0.922515	10	no	0.415628	11	yes	-	hypothetical protein	HP	HP
SO0092	1.05871	11	no	0.777156	12	no	0.762275	12	yes	1.06284	12	no	1.3253	12	no	1.14708	11	no	deoD-1	purine nucleoside phosphorylase	Purines, pyrimidines, nucleosides, and nucleotides	Salvage of nucleosides and nucleotides
SO0093	0.874127	12	no	0.821844	12	no	0.878716	12	no	1.0822	12	no	0.817521	9	no	0.731565	11	no	-	NupC family protein	Transport and binding proteins	Nucleosides, purines and pyrimidines
SO0094	1.15778	7	no	1.04734	9	no	1.13922	7	no	0.975614	5	no	2.03235	8	yes	0.538065	12	yes	-	hypothetical protein	HP	HP
SO0095	0.852639	12	no	1.00585	12	no	1.07825	12	no	1.03359	12	no	1.36348	12	yes	0.972671	12	no	hutI	imidazolonepropionase	Energy metabolism	Amino acids and amines
SO0096	0.838813	12	yes	1.02138	12	no	1.22887	12	yes	0.890803	12	no	1.05002	11	no	0.978143	12	no	hutC	histidine utilization repressor	Regulatory functions	DNA interactions
SO0097	1.05681	12	no	1.11766	12	no	1.05391	12	no	0.740582	12	yes	0.63701	12	yes	1.17699	12	no	hutU	urocanate hydratase	Energy metabolism	Amino acids and amines
SO0098	1.14576	12	no	1.11952	12	no	1.03103	12	no	0.656917	12	yes	0.515996	11	yes	1.57235	12	no	hutH	histidine ammonia-lyase	Energy metabolism	Amino acids and amines
SO0099		11	yes	1.67529	9	yes	0.325891	10	yes	1.26393	6	no	1.89787	10	yes	0.872485	12	no	-	hypothetical protein	HP	HP
SO0100	0.44455	12	yes	1.15254	11	no	0.546639	12	yes	0.851714	11	no	2.19074	9	yes	1.02743	12	no	-	hypothetical protein	HP	HP
SO0101	0.299117	10	yes	0.318247	8	yes	0.718941	12	yes	0.558713	12	yes	0.29174	12	yes	0.359976	12	yes	fdnG	selenium-containing formate dehydrogenase, nitrate inducible, alpha subunit	Energy metabolism	Anaerobic
SO0102	0.368524	11	yes	0.307761	7	yes	0.885522	9	no	0.531459	11	yes	0.245622	7	yes	0.669085	12	no	fdnH	formate dehydrogenase, nitrate-inducible, iron-sulfur subunit	Energy metabolism	Anaerobic
SO0103	0.376688	12	yes	0.29145	8	yes	0.454247	12	yes	0.400358	9	yes	0.0545986	6	yes	1.49775	12	no	fdnI	formate dehydrogenase, nitrate-inducible, cytochrome b556 subunit	Energy metabolism	Anaerobic
SO0104	0.317177	12	yes	0.74124	12	no	0.419717	12	yes	0.612893	12	yes	0.426918	12	yes	0.759209	12	no	fdhE	fdhE protein	Energy metabolism	Anaerobic
SO0105	0.286864	12	yes	0.240168	8	yes	0.565448	12	yes	0.584569	12	yes	0.362034	12	yes	0.960276	11	no	selA	L-seryl-tRNA selenium transferase	Protein synthesis	tRNA aminoacylation
SO0106	0.379713	10	yes	0.723164	12	no	0.861871	12	no	0.764562	12	yes	0.457153	12	yes	0.827386	9	no	selB	selenocysteine-specific translation elongation factor	Protein synthesis	Translation factors
SO0107	0.659332	12	yes	0.628237	11	yes	0.607037	12	yes	0.826566	12	no	0.769215	12	no	0.589967	10	no	fdhD	formate dehydrogenase accessory protein FdhD	Energy metabolism	Anaerobic
SO0108	0.405741	10	yes	0.409955	9	yes	0.584915	11	yes	0.572228	12	yes	0.645436	6	yes	1.40616	11	no	-	conserved hypothetical protein	Hypothetical proteins	Conserved
SO0109	0.530724	12	yes	0.344051	8	yes	1.11488	12	no	0.649525	11	yes	0.284022	11	yes	1.16442	12	no	-	conserved hypothetical protein	Hypothetical proteins	Conserved
SO0110	0.801	10	no	1.08421	12	no	1.04515	11	no	0.690347	12	yes	1.13405	12	no	0.929212	12	no	-	conserved hypothetical protein	Hypothetical proteins	Conserved
SO0111	0.984143	12	yes	0.897962	10	no	2.00691	12	yes	1.48336	11	yes	0.783981	8	no	0.471617	11	yes	-	hypothetical protein	HP	HP
SO0112	2.85067	12	yes	2.18826	8	yes	1.27653	12	yes	1.93277	12	yes	1.57039	12	yes	0.739645	12	no	-	conserved hypothetical protein	Hypothetical proteins	Conserved
SO0113	1.19625	11	yes	1.26203	11	no	0.986675	11	no	1.04487	12	no	1.18408	11	no	0.490238	11	yes	-	conserved hypothetical protein	Hypothetical proteins	Conserved
SO0114	1.24795	12	no	1.09694	12	no	1.20367	12	no	0.969316	12	no	0.909129	12	no	1.08101	12	no	-	conserved hypothetical protein	Hypothetical proteins	Conserved
SO0115	1.14064	12	no	1.08337	9	no	0.919768	12	no	2.53896	5	yes	2.79391	9	yes	0.793863	12	no	-	hypothetical protein	HP	HP
SO0116		12	no	0.753741	12	no	0.891256	12	no	1.03158	11	no	0.967852	12	no	0.437394	12	yes	-	hypothetical protein	HP	HP
SO0118	1.03139	11	yes	0.808913	12	no	1.73814	12	yes	1.19884	11	no	1.10319	12	no	1.02141	12	no	-	hypothetical protein	HP	HP
SO0119	1.06292	12	no	1.0543	12	no	0.939768	12	no	1.03082	12	no	1.22737	12	no	0.792449	12	no	-	conserved hypothetical protein	Hypothetical proteins	Conserved
SO0120	1.6256	11	no	1.46976	11	yes	0.88236	12	no	1.90262	12	yes	1.01971	12	no	0.916143	12	no	-	hypothetical protein	HP	HP
SO0121	0.927968	11	no	0.912639	11	no	0.888416	12	no	1.00934	12	no	0.777964	12	no	1.27234	12	no	-	conserved hypothetical protein	Hypothetical proteins	Conserved
SO0122	0.927658	9	yes	0.905334	12	no	0.973306	7	no	1.01003	11	no	1.09243	12	no	1.08729	12	no	-	transporter, LysE family	Transport and binding proteins	Unknown substrate
SO0123	1.12465	6	yes	0.858197	11	no	0.727721	8	yes	1.14687	12	no	1.17875	12	no	0.786557	12	no	-	acyltransferase family protein	Unknown function	Enzymes of unknown specificity
SO0124	1.61686	12	no	0.450053	10	yes	0.969093	12	no	1.16795	8	no	1.43344	8	yes	0.258627	12	yes	-	hypothetical protein	HP	HP
SO0125	4.51596	12	no	0.776643	9	no	0.959212	12	no	1.63415	12	yes	1.12311	12	no	0.711031	12	no	-	conserved hypothetical protein	Hypothetical proteins	Conserved
SO0126	1.13814	8	yes	1.0211	12	no	1.12859	8	no	1.17206	12	no	1.10224	12	no	1.4014	12	no	-	conserved hypothetical protein	Hypothetical proteins	Conserved
SO0127	0.96063	12	yes	0.881495	12	no	0.951077	12	no	1.04983	12	no	1.14135	12	no	1.14475	12	no	-	hypothetical protein	HP	HP
SO0128	0.754981	12	yes	0.967372	10	no	2.37277	12	yes	1.28692	8	no	1.76876	10	yes	1.27419	11	no	-	hypothetical protein	HP	HP
SO0129	0.442643	11	yes	0.964791	12	no	1.07565	12	no	0.988129	12	no	0.956203	12	no	1.50015	12	no	-	conserved hypothetical protein TIGR00427	Hypothetical proteins	Conserved
SO0130	2.69003	12	no	3.29917	8	yes	0.93795	12	no	2.3238	12	yes	1.14254	12	no	1.43446	10	no	-	protease, putative	Protein fate	Degradation of proteins, peptides, and glycopeptides
SO0131	0.736971	9	no	0.703504	12	yes	0.553127	8	yes	1.10316	12	no	1.28941	12	no	1.36327	12	no	-	conserved hypothetical protein	Hypothetical proteins	Conserved
SO0132	1.12977	11	no	1.00876	11	no	1.07311	10	no	1.06296	12	no	1.40413	12	yes	1.2362	12	no	-	flagellar protein FliL, putative	Cellular processes	Chemotaxis and motility
SO0133	0.851773	12	no	1.33108	8	no	0.935707	12	no	1.78663	8	yes	1.79601	7	yes	1.22024	12	no	-	hypothetical protein	HP	HP
SO0134	1.17395	11	no	0.893428	12	no	1.08234	12	no	1.49339	12	yes	1.07188	12	no	1.37769	10	no	-	conserved hypothetical protein	Hypothetical proteins	Conserved
SO0135	0.995813	12	no	1.07567	12	no	1.07711	12	no	0.899162	12	no	0.530477	12	yes	0.35779	12	yes	-	hemolysin protein, putative	Cellular processes	Pathogenesis
SO0136	1.07985	12	no	1.07043	12	no	1.00593	11	no	1.04172	12	no	0.729261	12	yes	0.609066	11	no	-	hypothetical protein	HP	HP
SO0137	1.15043	12	yes	1.2263	8	no	0.112568	12	yes	1.2689	11	no	0.799621	12	no	0.762105	10	no	moeB	molybdopterin biosynthesis MoeB protein	Biosynthesis of cofactors, prosthetic groups, and carriers	Molybdopterin
SO0138	1.0628	12	no	0.956904	12	no	0.976267	11	no	0.914745	12	no	0.98469	12	no	1.00209	12	no	moeA	molybdopterin biosynthesis MoeA protein	Biosynthesis of cofactors, prosthetic groups, and carriers	Molybdopterin
SO0139	0.20096	12	no	0.216876	8	yes	1.10031	11	no	0.0771692	10	yes	0.0492976	12	yes	0.185036	12	yes	ftn	ferritin	Transport and binding proteins	Cations
SO0141	1.02228	9	no	1.07155	12	no	0.842344	7	no	1.05038	12	no	0.766559	11	no	1.26127	11	no	-	sensory box protein	Regulatory functions	Small molecule interactions
SO0142	0.937647	11	yes	0.953737	12	no	0.999169	12	no	0.825066	12	no	0.510431	11	yes	1.97189	12	yes	ribB	3,4-dihydroxy-2-butanone 4-phosphate synthase	Biosynthesis of cofactors, prosthetic groups, and carriers	Riboflavin, FMN, and FAD
SO0143	1.0784	11	no	1.78822	9	yes	0.997112	12	no	1.14081	11	no	0.974481	12	no	1.26256	10	no	-	hypothetical protein	HP	HP
SO0144	0.815166	7	no	0.851776	12	no	0.947122	8	no	0.939157	12	no	0.965745	12	no	1.31058	10	no	ptrB	protease II	Protein fate	Degradation of proteins, peptides, and glycopeptides
SO0145	1.15298	11	yes	1.00645	12	no	1.11675	12	no	1.03432	12	no	0.706909	12	yes	1.62123	12	no	-	conserved hypothetical protein	Hypothetical proteins	Conserved
SO0147	0.968769	12	yes	0.872031	11	no	1.18252	12	no	2.17175	11	yes	1.77584	11	yes	1.25333	12	no	-	hypothetical protein	HP	HP
SO0148	1.50957	12	yes	0.981606	12	no	1.14333	12	no	1.28877	12	yes	1.19251	12	no	0.490681	11	yes	-	hypothetical protein	HP	HP
SO0149	1.60659	10	no	1.52374	8	yes	1.07464	12	no	1.41466	9	yes	1.5096	11	yes	1.19172	11	no	-	hypothetical protein	HP	HP
SO0150	1.37539	12	yes	0.994905	12	no	0.825171	12	yes	1.6914	9	yes	1.44142	12	yes	2.75449	12	yes	-	lipoprotein, putative	Cell envelope	Other
SO0151	1.05211	11	yes	0.94817	12	no	0.832965	12	no	1.3578	11	yes	0.886152	12	no	1.11467	11	no	-	conserved hypothetical protein	Hypothetical proteins	Conserved
SO0152	0.655925	11	no	0.982686	12	no	0.498517	11	yes	0.679976	12	yes	0.532802	12	yes	1.17789	11	no	-	conserved hypothetical protein	Hypothetical proteins	Conserved
SO0153	0.751834	10	yes	0.444333	10	yes	0.935489	12	no	0.862574	9	no	0.992124	11	no	1.67873	11	no	-	hypothetical protein	HP	HP
SO0154	1.18104	8	no	0.347509	8	yes	1.00275	11	no	0.629424	12	yes	0.787749	12	no	1.46396	11	no	-	conserved hypothetical protein	Hypothetical proteins	Conserved
SO0156	1.55256	9	no	0.954387	12	no	0.792122	8	yes	1.16958	12	no	0.696586	10	yes	0.244062	12	yes	-	hypothetical protein	HP	HP
SO0157	1.06501	10	yes	0.889702	10	no	1.66947	11	yes	0.913408	10	no	3.49837	10	yes	1.93151	11	yes	-	proton/glutamate symporter	Transport and binding proteins	Amino acids, peptides and amines
SO0158	0.991536	12	yes	1.06373	9	no	1.34734	12	yes	0.889165	11	no	2.44149	10	yes	1.50624	12	no	-	hypothetical protein	HP	HP
SO0159	1.53737	12	no	1.55798	12	yes	1.19025	12	no	2.06553	12	yes	0.738649	12	yes	1.80694	10	no	-	hypothetical protein	HP	HP
SO0160	1.32236	12	yes	1.06176	12	no	0.944809	12	no	0.978651	12	no	1.09729	12	no	0.958443	12	no	-	transporter, putative	Transport and binding proteins	Unknown substrate
SO0162	0.888124	9	yes	1.11256	12	no	0.841906	10	no	0.531583	11	yes	0.258627	12	yes	2.49679	10	yes	pckA	phosphoenolpyruvate carboxykinase (ATP)	Energy metabolism	Glycolysis/gluconeogenesis
SO0163	0.585162	12	no	0.97382	12	no	1.0365	12	no	0.689443	12	yes	0.484828	12	yes	0.98905	12	no	hslO	chaperonin HslO	Protein fate	Protein folding and stabilization
SO0164	0.791529	12	no	0.935475	12	no	1.08208	12	no	1.0261	12	no	0.864202	12	no	1.15187	12	no	hslR	heat shock protein 15	Protein synthesis	Other
SO0165	1.09647	12	no	1.17941	10	no	1.03759	12	no	1.38828	9	yes	0.656613	9	yes	1.3941	12	no	gspC	general secretion pathway protein C	Protein fate	Protein and peptide secretion and trafficking
SO0166	0.927469	11	no	0.985345	12	no	0.955582	12	no	0.847034	12	no	0.543858	12	yes	1.31641	12	no	gspD	general secretion pathway protein D	Protein fate	Protein and peptide secretion and trafficking
SO0167	0.926221	12	no	0.858941	12	no	1.08131	12	no	0.829462	12	no	0.504538	12	yes	1.34752	12	no	gspE	general secretion pathway protein E	Protein fate	Protein and peptide secretion and trafficking
SO0168	0.93835	11	no	0.891977	12	no	1.10587	11	no	1.02262	12	no	0.706155	12	yes	0.844795	12	no	gspF	general secretion pathway protein F	Protein fate	Protein and peptide secretion and trafficking
SO0169	1.08703	12	no	1.17259	12	no	0.913933	11	no	0.801537	12	no	0.477047	12	yes	1.18892	12	no	gspG	general secretion pathway protein G	Protein fate	Protein and peptide secretion and trafficking
SO0170	1.01644	12	yes	1.02394	11	no	1.0703	12	no	0.980595	12	no	0.666879	12	yes	1.68545	12	no	gspH	general secretion pathway protein H	Protein fate	Protein and peptide secretion and trafficking
SO0171	1.0416	10	no	1.02908	11	no	1.05171	12	no	0.817342	11	no	0.523359	12	yes	1.18968	11	no	gspI	general secretion pathway protein I	Protein fate	Protein and peptide secretion and trafficking
SO0172	1.17777	12	no	1.02964	12	no	1.01341	12	no	1.02561	12	no	0.606578	12	yes	1.43168	10	no	gspJ	general secretion pathway protein J	Protein fate	Protein and peptide secretion and trafficking
SO0173	1.04508	12	yes	1.32044	12	no	1.01744	12	no	0.971864	12	no	1.01336	11	no	1.60637	12	no	gspK	general secretion pathway protein K	Protein fate	Protein and peptide secretion and trafficking
SO0174	0.88263	8	yes	0.999784	12	no	1.25793	11	yes	1.07445	12	no	0.64865	12	yes	1.89831	12	yes	gspL	general secretion pathway protein L	Protein fate	Protein and peptide secretion and trafficking
SO0175	0.818845	11	no	1.19203	12	no	1.03297	12	no	0.875197	12	no	0.531091	11	yes	1.59372	12	no	gspM	general secretion pathway protein M	Protein fate	Protein and peptide secretion and trafficking
SO0176	0.81927	8	yes	1.0301	7	no	0.739478	8	yes	0.848474	9	no	7.19221	6	yes	0.821109	10	no	gspN	general secretion pathway protein N	Protein fate	Protein and peptide secretion and trafficking
SO0177	0.996374	12	yes	0.942578	12	no	0.998802	12	no	1.14616	12	no	1.22805	12	no	0.565855	12	yes	-	HAD-superfamily hydrolase, subfamily IA, variant 3 protein family	Unknown function	Enzymes of unknown specificity
SO0178	0.819094	10	yes	1.07998	9	no	0.957881	11	no	1.04767	9	no	1.44587	10	yes	1.02001	12	no	-	hypothetical protein	HP	HP
SO0179	1.22404	12	no	0.992264	12	no	0.830617	12	no	1.47265	11	yes	1.4752	11	yes	0.688422	11	no	-	conserved hypothetical protein	Hypothetical proteins	Conserved
SO0180	1.19525	12	no	0.870849	11	no	0.845333	12	no	1.47746	12	yes	0.972359	10	no	1.15241	12	no	-	hypothetical protein	HP	HP
SO0181	1.02727	12	no	0.841179	11	no	0.906031	11	no	1.22892	11	no	0.928616	12	no	0.898902	12	no	-	hypothetical protein	HP	HP
SO0182	1.04091	6	no	0.855025	10	no	1.38142	12	yes	0.85969	11	no	1.09697	10	no	0.525822	11	yes	-	hypothetical protein	HP	HP
SO0183	1.03394	9	no	0.976078	12	no	1.19529	10	no	0.823995	12	no	1.05156	12	no	0.935182	11	no	-	acetyltransferase, GNAT family	Unknown function	Enzymes of unknown specificity
SO0184	1.21145	7	yes	1.08916	12	no	1.06868	12	no	0.935933	12	no	0.73225	9	no	2.40538	12	yes	-	conserved hypothetical protein	Hypothetical proteins	Conserved
SO0185	0.982158	10	yes	0.959414	12	no	0.825921	10	no	1.12273	10	no	0.743312	10	no	1.54002	11	no	-	conserved hypothetical protein	Hypothetical proteins	Conserved
SO0186	1.53615	12	yes	1.04116	11	no	0.994116	12	no	0.938635	11	no	0.768872	12	no	0.988316	11	no	-	conserved hypothetical protein	Hypothetical proteins	Conserved
SO0187	1.30016	12	no	1.59659	9	yes	0.98459	11	no	1.26057	7	no	0.857189	12	no	0.986422	11	no	-	serine protease, subtilase family	Protein fate	Degradation of proteins, peptides, and glycopeptides
SO0188	1.32288	11	no	0.973787	12	no	1.06079	12	no	1.1928	11	no	0.866948	12	no	0.9853	12	no	-	hypothetical protein	HP	HP
SO0189	0.877726	12	no	0.964343	12	no	0.972427	12	no	1.09771	11	no	1.92965	8	yes	1.009	11	no	-	fibronectin type III domain protein	Unknown function	General
SO0190	1.00185	12	no	1.08213	12	no	0.987329	11	no	1.11908	12	no	1.07966	12	no	0.887984	12	no	-	MutT/nudix family protein	DNA metabolism	DNA replication, recombination, and repair
SO0191	0.946741	9	yes	0.903514	12	no	0.890593	10	no	0.940732	12	no	1.0073	12	no	1.17199	10	no	cysQ-1	cysQ protein	Central intermediary metabolism	Sulfur metabolism
SO0192	0.983388	12	no	1.11453	12	no	0.96573	12	no	0.958609	12	no	0.90377	12	no	1.74942	11	no	-	acetyltransferase, GNAT family	Unknown function	Enzymes of unknown specificity
SO0193	1.38641	11	no	0.67584	11	yes	0.905356	12	no	1.01589	10	no	1.14208	11	no	1.18624	11	no	-	transcriptional regulator, TetR family	Regulatory functions	DNA interactions
SO0194	0.940977	12	no	1.05863	12	no	0.98677	12	no	1.08629	11	no	0.821312	12	no	0.733895	12	no	-	acyltransferase family protein	Unknown function	Enzymes of unknown specificity
SO0195	1.03851	12	yes	1.05028	12	no	0.959768	12	no	0.824318	12	no	0.620712	12	yes	1.33151	12	no	ybbB	ybbB protein	Unknown function	General
SO0196	0.852214	12	no	0.94222	12	no	0.891265	12	no	0.733317	11	yes	0.584376	12	yes	0.872328	11	no	selD	selenide, water dikinase	Protein synthesis	tRNA aminoacylation
SO0197	0.826015	7	yes	1.10808	11	no	0.911317	11	no	1.06867	12	no	1.00638	12	no	1.02962	12	no	-	fatty acid desaturase, family 1	Fatty acid and phospholipid metabolism	Other
SO0198	0.894171	12	no	0.815115	12	no	0.984035	12	no	0.95021	12	no	1.53623	12	yes	2.36457	12	yes	-	transcriptional regulator, TetR family	Regulatory functions	DNA interactions
SO0199	1.53692	8	yes	0.908606	12	no	0.971929	12	no	0.926195	12	no	1.18081	12	no	1.12866	12	no	-	hypothetical protein	HP	HP
SO0201	1.16333	9	yes	0.85209	12	no	1.23538	10	yes	1.32343	11	yes	1.41768	12	yes	1.07697	12	no			Other categories	Transposon functions
SO0202	0.812532	12	no	0.853428	11	no	0.985625	12	no	1.2635	12	no	1.4528	12	yes	1.02846	12	no	-	conserved hypothetical protein	Hypothetical proteins	Conserved
SO0203	1.23679	10	yes	1.13559	12	no	0.875655	11	no	0.922459	12	no	0.908856	12	no	2.63194	10	yes	-	hypothetical protein	HP	HP
SO0204	1.14568	12	yes	1.03337	12	no	0.870584	12	no	1.18259	12	no	1.10934	11	no	0.817542	12	no	-	hypothetical protein	HP	HP
SO0205	0.83447	12	no	1.04859	12	no	0.976208	12	no	1.06745	11	no	0.865075	12	no	2.36476	11	yes	-	hypothetical protein	HP	HP
SO0206	0.687198	11	no	0.917152	12	no	1.04868	12	no	0.890787	12	no	0.649398	12	yes	1.24215	12	no	trmA	tRNA (uracil-5-)-methyltransferase	Protein synthesis	tRNA and rRNA base modification
SO0207	1.14489	9	yes	1.0166	12	no	0.706272	11	yes	1.26533	12	no	0.982706	12	no	0.965889	11	no	murI	glutamate racemase	Cell envelope	Biosynthesis of murein sacculus and peptidoglycan
SO0208	0.894906	11	no	1.28322	12	no	0.944225	12	no	1.29863	11	yes	0.903842	12	no	1.56515	12	no	-	RNA-binding protein	Transcription	Other
SO0209	0.764942	12	no	1.13818	10	no	1.00318	12	no	0.896052	12	no	0.975461	11	no	1.51591	11	no	-	hypothetical protein	HP	HP
SO0210	0.901724	9	yes	1.21716	11	no	0.998989	11	no	0.891845	12	no	0.859099	12	no	0.427707	11	yes			Other categories	Transposon functions
SO0211	0.921777	12	no	1.55621	9	yes	0.981877	12	no	0.704605	8	yes	4.91439	7	yes	0.901624	11	no	-	ISSod10, transposase OrfA	Other categories	Transposon functions
SO0212	1.40492	12	no	1.86539	8	yes	1.05859	12	no	0.234467	6	yes	2.93816	8	yes	1.81645	12	yes	-	hypothetical protein	HP	HP
SO0213	0.913074	12	no	1.11347	12	no	0.908992	12	no	1.1092	11	no	1.08637	12	no	1.20644	11	no	murB	UDP-N-acetylenolpyruvoylglucosamine reductase	Cell envelope	Biosynthesis of murein sacculus and peptidoglycan
SO0214	1.10378	6	no	1.05048	12	no	0.826444	10	no	1.3915	12	yes	1.09097	12	no	0.989025	12	no	birA	birA bifunctional protein	Biosynthesis of cofactors, prosthetic groups, and carriers	Biotin
SO0215	0.861121	12	yes	1.11207	11	no	1.0614	12	no	1.26403	11	no	0.828557	12	no	0.462986	11	yes	panK	pantothenate kinase	Biosynthesis of cofactors, prosthetic groups, and carriers	Pantothenate and coenzyme A
SO0216	0.997202	10	no	1.06941	8	no	1.06605	12	no	1.30965	10	yes	2.35632	10	yes	1.4924	11	no	-	hypothetical protein	HP	HP
SO0217	0.78206	12	yes	1.01338	12	no	1.03994	12	no	1.10294	12	no	0.855277	12	no	0.274247	12	yes	tufB	translation elongation factor Tu	Protein synthesis	Translation factors
SO0218	0.935939	11	yes	0.953748	11	no	1.04451	12	no	2.84844	6	yes	0.904732	10	no	0.780306	10	no	secE	preprotein translocase, SecE subunit	Protein fate	Protein and peptide secretion and trafficking
SO0219	0.780535	12	yes	0.949069	12	no	0.94982	12	no	0.975315	12	no	0.958394	12	no	1.03527	12	no	nusG	transcription antitermination protein NusG	Transcription	Transcription factors
SO0220	0.765688	12	yes	1.08998	12	no	0.9626	12	no	0.872571	12	no	0.906796	12	no	1.80214	12	yes	rplK	ribosomal protein L11	Protein synthesis	Ribosomal proteins: synthesis and modification
SO0221	0.743971	6	yes	1.09741	12	no	0.72275	11	yes	0.878851	12	no	1.0193	12	no	1.34604	12	no	rplA	ribosomal protein L1	Protein synthesis	Ribosomal proteins: synthesis and modification
SO0222	0.729199	12	yes	1.18276	12	no	0.973715	11	no	0.677671	12	yes	0.70171	12	yes	1.76305	12	no	rplJ	ribosomal protein L10	Protein synthesis	Ribosomal proteins: synthesis and modification
SO0223	0.667538	12	no	1.21346	12	no	1.01104	12	no	0.689096	12	yes	0.647058	12	yes	1.80724	12	yes	rplL	ribosomal protein L7/L12	Protein synthesis	Ribosomal proteins: synthesis and modification
SO0224	0.712243	12	yes	0.913918	12	no	1.01255	12	no	0.742856	12	yes	0.63055	12	yes	1.29262	12	no	rpoB	DNA-directed RNA polymerase, beta subunit	Transcription	DNA-dependent RNA polymerase
SO0225	0.863744	12	yes	1.05007	12	no	1.02507	12	no	0.723326	12	yes	0.485564	12	yes	1.83071	12	yes	rpoC	DNA-directed RNA polymerase, beta' subunit	Transcription	DNA-dependent RNA polymerase
SO0226	0.734022	12	yes	0.904854	10	no	1.07761	12	no	0.662691	11	yes	0.403079	10	yes	1.69632	11	no	rpsL	ribosomal protein S12	Protein synthesis	Ribosomal proteins: synthesis and modification
SO0227	0.778557	12	yes	1.13417	12	no	1.10529	11	no	0.718267	12	yes	0.472342	12	yes	1.2924	11	no	rpsG	ribosomal protein S7	Protein synthesis	Ribosomal proteins: synthesis and modification
SO0228	0.798151	12	yes	0.968694	12	no	0.96604	12	no	0.918565	12	no	0.748276	12	no	1.26277	12	no	fusA-1	translation elongation factor G	Protein synthesis	Translation factors
SO0229	0.788641	12	yes	0.887491	12	no	1.01857	12	no	1.59039	11	yes	3.08355	12	yes	0.727678	12	no	tufA	translation elongation factor Tu	Protein synthesis	Translation factors
SO0230	0.629429	12	yes	1.11042	12	no	1.06286	12	no	0.656279	12	yes	0.580739	12	yes	1.44793	12	no	rpsJ	ribosomal protein S10	Protein synthesis	Ribosomal proteins: synthesis and modification
SO0231	0.649407	7	no	1.20075	12	no	1.41366	7	yes	0.668724	12	yes	0.644636	12	yes	1.77975	12	yes	rplC	ribosomal protein L3	Protein synthesis	Ribosomal proteins: synthesis and modification
SO0232	0.628521	12	yes	0.679229	7	no	1.06504	11	no	0.845356	8	no	0.914443	12	no	3.22137	12	yes	rplD	ribosomal protein L4	Protein synthesis	Ribosomal proteins: synthesis and modification
SO0233	0.84495	12	yes	0.811666	9	no	1.06158	12	no	0.843892	9	no	0.544502	12	yes	1.91912	12	yes	rplW	ribosomal protein L23	Protein synthesis	Ribosomal proteins: synthesis and modification
SO0234	0.841323	12	yes	1.04231	12	no	0.974378	12	no	0.672903	12	yes	0.642372	12	yes	2.79639	12	yes	rplB	ribosomal protein L2	Protein synthesis	Ribosomal proteins: synthesis and modification
SO0235	0.821772	12	yes	0.940038	12	no	1.00839	12	no	0.756859	12	yes	0.573495	12	yes	2.29998	12	yes	rpsS	ribosomal protein S19	Protein synthesis	Ribosomal proteins: synthesis and modification
SO0236	0.754557	12	yes	1.09709	12	no	0.980531	12	no	0.632817	12	yes	0.509632	12	yes	1.99149	12	yes	rplV	ribosomal protein L22	Protein synthesis	Ribosomal proteins: synthesis and modification
SO0237	0.848805	12	yes	1.18186	12	no	1.11178	12	no	0.696127	12	yes	0.562787	12	yes	1.91817	12	yes	rpsC	ribosomal protein S3	Protein synthesis	Ribosomal proteins: synthesis and modification
SO0238	0.81604	11	yes	1.23462	12	no	1.02789	12	no	0.695266	12	yes	0.485619	12	yes	1.99303	12	yes	rplP	ribosomal protein L16	Protein synthesis	Ribosomal proteins: synthesis and modification
SO0239	0.834546	12	yes	0.912262	8	no	0.969075	12	no	1.63499	9	yes	0.31755	10	yes	1.53998	10	no	rpmC	ribosomal protein L29	Protein synthesis	Ribosomal proteins: synthesis and modification
SO0240	0.812425	12	yes	1.3189	12	no	1.02399	12	no	0.705543	12	yes	0.385507	11	yes	3.50455	10	yes	rpsQ	ribosomal protein S17	Protein synthesis	Ribosomal proteins: synthesis and modification
SO0241	0.754742	12	yes	1.05965	12	no	1.17495	12	no	0.806438	12	no	0.712871	12	yes	0.901901	11	no	rplN	ribosomal protein L14	Protein synthesis	Ribosomal proteins: synthesis and modification
SO0242	0.546292	12	yes	1.08653	12	no	0.925703	12	no	0.781449	11	no	0.579381	12	yes	2.16655	11	yes	rplX	ribosomal protein L24	Protein synthesis	Ribosomal proteins: synthesis and modification
SO0243	0.542359	12	yes	1.14703	12	no	0.986328	12	no	0.715016	11	yes	0.636128	12	yes	1.75238	12	no	rplE	ribosomal protein L5	Protein synthesis	Ribosomal proteins: synthesis and modification
SO0244	0.611167	12	yes	0.911757	12	no	1.06189	12	no	0.635608	10	yes	0.600321	12	yes	1.18134	11	no	rpsN	ribosomal protein S14	Protein synthesis	Ribosomal proteins: synthesis and modification
SO0245	0.667624	10	yes	1.16728	12	no	0.973065	12	no	0.716486	12	yes	0.72033	12	yes	2.46945	12	yes	rpsH	ribosomal protein S8	Protein synthesis	Ribosomal proteins: synthesis and modification
SO0246	0.714974	12	yes	1.11447	12	no	1.07217	12	no	0.779624	12	yes	0.678635	12	yes	2.88181	12	yes	rplF	ribosomal protein L6	Protein synthesis	Ribosomal proteins: synthesis and modification
SO0247	0.778382	11	yes	1.15998	12	no	1.12922	11	no	0.764859	12	yes	0.683779	12	yes	2.26531	12	yes	rplR	ribosomal protein L18	Protein synthesis	Ribosomal proteins: synthesis and modification
SO0248	0.794476	10	no	1.14261	12	no	1.00142	12	no	0.705095	12	yes	0.632384	12	yes	2.30567	12	yes	rpsE	ribosomal protein S5	Protein synthesis	Ribosomal proteins: synthesis and modification
SO0249	0.756137	12	no	1.18661	12	no	0.98005	12	no	0.605073	11	yes	0.689252	12	yes	1.69044	12	no	rpmD	ribosomal protein L30	Protein synthesis	Ribosomal proteins: synthesis and modification
SO0250	0.935813	12	no	1.10504	12	no	1.08158	12	no	0.776029	12	yes	0.68021	12	yes	1.64383	12	no	rplO	ribosomal protein L15	Protein synthesis	Ribosomal proteins: synthesis and modification
SO0251	0.887339	9	no	0.932388	12	no	0.796727	8	no	0.873556	12	no	0.613538	12	yes	0.719677	12	no	secY	preprotein translocase, SecY subunit	Protein fate	Protein and peptide secretion and trafficking
SO0252	1.01737	12	yes	1.01383	11	no	1.0402	12	no	0.822904	11	no	0.478091	10	yes	1.85172	11	yes	rpmJ	ribosomal protein L36	Protein synthesis	Ribosomal proteins: synthesis and modification
SO0253	0.983714	12	no	1.07044	12	no	1.04848	12	no	0.765431	12	yes	0.655985	12	yes	1.92017	12	yes	rpsM	ribosomal protein S13	Protein synthesis	Ribosomal proteins: synthesis and modification
SO0254	0.842969	11	yes	1.06482	12	no	1.04819	12	no	0.788523	12	no	0.627702	12	yes	2.36334	12	yes	rpsK	ribosomal protein S11	Protein synthesis	Ribosomal proteins: synthesis and modification
SO0255	0.85226	10	yes	1.20716	12	no	1.06295	12	no	0.785456	12	yes	0.702991	12	yes	2.26038	12	yes	rpsD	ribosomal protein S4	Protein synthesis	Ribosomal proteins: synthesis and modification
SO0256	0.844813	7	yes	1.08156	12	no	0.790995	9	yes	0.758471	12	yes	0.729921	12	yes	1.96988	12	yes	rpoA	DNA-directed RNA polymerase, alpha subunit	Transcription	DNA-dependent RNA polymerase
SO0257	0.795021	12	no	1.25365	12	no	0.81449	12	yes	0.80743	12	no	0.55458	12	yes	0.82136	12	no	rplQ	ribosomal protein L17	Protein synthesis	Ribosomal proteins: synthesis and modification
SO0258	1.35378	12	no	0.823935	8	no	1.02252	12	no	1.14025	6	no	2.89042	7	yes	1.39283	12	no	-	hypothetical protein	HP	HP
SO0259	1.06238	12	yes	1.09196	12	no	0.997924	12	no	1.00522	12	no	0.868723	12	no	0.486625	12	yes	ccmE	cytochrome c biogenesis protein CcmE	Energy metabolism	Electron transport
SO0260	0.994914	12	yes	1.4198	11	yes	1.03039	12	no	0.960003	11	no	0.600111	11	yes	0.319525	12	yes	ccmD	heme exporter protein CcmD	Protein fate	Protein and peptide secretion and trafficking
SO0261	1.21955	12	yes	0.996154	12	no	1.04076	12	no	0.980774	12	no	0.861014	12	no	0.518696	12	yes	ccmC	heme exporter protein CcmC	Protein fate	Protein and peptide secretion and trafficking
SO0262	1.34814	12	yes	0.965628	11	no	1.14642	12	no	1.10676	12	no	0.994443	12	no	0.965673	12	no	ccmB	heme exporter protein CcmB	Protein fate	Protein and peptide secretion and trafficking
SO0263	1.37107	12	no	1.29037	12	no	1.05171	12	no	1.27311	12	yes	1.60541	12	yes	0.737571	12	no	ccmA	heme exporter protein CcmA	Protein fate	Protein and peptide secretion and trafficking
SO0264	0.619901	12	no	1.07149	11	no	1.0399	12	no	0.990398	12	no	1.03812	12	no	0.362785	12	yes	scyA	cytochrome c	Energy metabolism	Electron transport
SO0265	0.967748	12	no	1.22325	12	no	1.03816	12	no	0.878711	12	no	0.700369	12	yes	1.1109	12	no	-	conserved hypothetical protein	Hypothetical proteins	Conserved
SO0266	1.01211	12	no	1.08201	12	no	1.02198	12	no	1.14328	11	no	0.694124	12	yes	1.64117	12	no	ccmF-1	cytochrome c-type biogenesis protein CcmF	Energy metabolism	Electron transport
SO0267	0.964995	12	no	1.02083	12	no	0.986853	12	no	1.14283	12	no	0.558824	12	yes	1.20619	12	no	dsbE	thiol:disulfide interchange protein DsbE	Protein fate	Protein folding and stabilization
SO0268	1.00126	8	no	1.21004	12	no	0.386061	6	yes	0.998802	12	no	0.410515	11	yes	0.425319	8	yes	ccmH	cytochrome c-type biogenesis protein CcmH	Energy metabolism	Electron transport
SO0269	0.986032	12	yes	1.18606	12	no	0.982306	12	no	1.02393	11	no	0.597555	12	yes	1.10743	12	no	-	thioredoxin, putative	Energy metabolism	Electron transport
SO0271	0.983323	12	no	2.12751	10	yes	1.00495	12	no	0.864471	10	no	1.98302	11	yes	1.17306	12	no	-	hypothetical protein	HP	HP
SO0272	0.779592	12	no	1.18784	12	no	1.24299	12	yes	0.789712	12	no	0.608074	12	yes	1.01533	11	no	cinA	competence/damage-inducible protein CinA	DNA metabolism	DNA replication, recombination, and repair
SO0273	0.99073	8	no	1.09617	12	no	0.950412	12	no	0.963697	12	no	0.550577	12	yes	0.848311	12	no	-	conserved hypothetical protein	Hypothetical proteins	Conserved
SO0274	0.881967	11	no	1.09832	12	no	0.911742	11	no	0.635471	12	yes	0.495204	12	yes	1.15662	11	no	ppc	phosphoenolpyruvate carboxylase	Energy metabolism	Other
SO0275	1.05987	11	no	0.869448	10	no	1.00733	12	no	1.0937	11	no	0.392344	7	yes	0.654049	11	no	argC	N-acetyl-gamma-glutamyl-phosphate reductase	Amino acid biosynthesis	Glutamate family
SO0276	0.961835	12	yes	0.715192	10	no	1.00469	12	no	0.802022	12	no	1.01004	10	no	0.764366	12	no	argB	acetylglutamate kinase	Amino acid biosynthesis	Glutamate family
SO0277	1.0663	9	yes	0.961496	12	no	1.01905	11	no	1.18254	10	no	0.51692	8	yes	0.719186	11	no	argF	ornithine carbamoyltransferase	Amino acid biosynthesis	Glutamate family
SO0278	0.851212	12	yes	0.867328	8	no	0.966886	12	no	1.23841	10	no	2.60444	9	yes	2.59384	8	yes	argG	argininosuccinate synthase	Amino acid biosynthesis	Glutamate family
SO0279	1.87121	12	no	0.945954	11	no	0.918559	12	no	1.19366	11	no	1.41704	11	yes	0.963875	11	no	argH	argininosuccinate lyase	Amino acid biosynthesis	Glutamate family
SO0280	0.775433	12	no	1.08334	12	no	0.920106	12	no	0.880974	11	no	0.674965	12	yes	1.25304	12	no	mrcA	penicillin-binding protein 1A	Cell envelope	Biosynthesis of murein sacculus and peptidoglycan
SO0281	1.12688	10	yes	1.12195	12	no	1.06335	12	no	1.45064	12	yes	1.54759	12	yes	0.836898	12	no	-	type IV pilus biogenesis protein PilM	Cell envelope	Surface structures
SO0282	1.13247	12	no	1.03999	12	no	1.01224	11	no	1.22746	12	no	0.99122	12	no	1.26441	12	no	-	type IV pilus biogenesis protein PilN	Cell envelope	Surface structures
SO0283	1.27032	12	no	0.888894	12	no	0.927976	12	no	1.23371	12	no	1.0763	12	no	3.07632	11	yes	-	type IV pilus biogenesis protein PilO	Cell envelope	Surface structures
SO0284	1.11101	12	no	1.13708	11	no	0.971936	12	no	1.18219	11	no	0.903749	12	no	1.51632	12	no	-	type IV pilus biogenesis protein PilP	Cell envelope	Surface structures
SO0285	1.02479	12	no	1.16472	12	no	0.988609	12	no	1.01766	12	no	0.830723	12	no	1.68307	10	no	-	type IV pilus biogenesis protein PilQ	Cell envelope	Surface structures
SO0286	1.02826	12	no	1.07554	12	no	1.0118	12	no	0.937458	12	no	0.576516	11	yes	1.13557	11	no	aroK	shikimate kinase	Amino acid biosynthesis	Aromatic amino acid family
SO0287	0.952387	12	no	1.0402	11	no	0.969948	12	no	0.800179	11	no	0.539674	12	yes	0.829462	11	no	aroB	3-dehydroquinate synthase	Amino acid biosynthesis	Aromatic amino acid family
SO0288	1.16301	9	no	0.9449	12	no	0.902236	12	no	0.974212	12	no	0.651102	9	yes	2.38912	10	yes	-	damX domain protein	Unknown function	General
SO0289	1.04198	11	yes	1.15284	12	no	0.909335	12	no	1.04358	12	no	0.716931	12	yes	0.784	12	no	dam	DNA adenine methylase	DNA metabolism	DNA replication, recombination, and repair
SO0290	1.085	12	no	1.38488	9	no	0.989427	11	no	0.586921	7	yes	2.47868	9	yes	0.732011	11	no	-	hypothetical protein	HP	HP
SO0291	1.19846	12	no	1.13404	12	no	1.04349	12	no	1.30001	12	yes	0.798609	12	no	1.24119	12	no	-	hypothetical protein	HP	HP
SO0292	0.940722	12	yes	1.00437	12	no	0.975138	12	no	0.887094	12	no	0.723277	12	yes	1.47209	12	no	rpe	ribulose-phosphate 3-epimerase	Energy metabolism	Pentose phosphate pathway
SO0293	0.936737	12	yes	1.04323	12	no	0.825728	12	yes	0.898949	12	no	0.656168	12	yes	1.2675	12	no	gph	phosphoglycolate phosphatase	Energy metabolism	Sugars
SO0294	0.849638	11	no	1.16918	12	no	1.00313	12	no	0.848054	12	no	0.630905	12	yes	1.53147	11	no	trpS	tryptophanyl-tRNA synthetase	Protein synthesis	tRNA aminoacylation
SO0295	1.20149	12	no	0.986565	12	no	1.05907	12	no	1.09281	11	no	1.19572	12	no	1.15092	12	no	-	transcriptional regulator, LysR family	Regulatory functions	DNA interactions
SO0296	1.11972	12	no	0.936034	12	no	1.04153	12	no	1.07921	12	no	0.732117	12	yes	1.36607	12	no	-	integral membrane domain protein	Unknown function	General
SO0297	0.884949	12	no	0.908465	12	no	1.08932	12	no	1.04194	12	no	0.910481	12	no	0.871515	12	no	-	lipoprotein, putative	Cell envelope	Other
SO0298	0.987436	12	no	0.943093	12	no	0.991776	12	no	1.11063	12	no	0.979299	12	no	0.67421	12	no	gmhA	phosphoheptose isomerase	Cell envelope	Biosynthesis and degradation of surface polysaccharides and lipopolysaccharides
SO0299	1.14828	12	no	1.03031	12	no	0.961482	12	no	1.27519	11	no	1.1641	12	no	0.608402	12	no	-	conserved hypothetical protein TIGR00252	Hypothetical proteins	Conserved
SO0300	1.00923	11	no	0.537496	9	yes	0.986152	12	no	2.20666	9	yes	3.38339	9	yes	1.21201	11	no	-	lipoprotein, putative	Cell envelope	Other
SO0301	0.999985	9	no	0.930795	12	no	1.16969	8	no	0.974147	11	no	0.889182	9	no	0.924891	12	no	-	conserved hypothetical protein TIGR00096	Hypothetical proteins	Conserved
SO0302	1.0952	12	yes	1.04461	11	no	0.877779	12	no	1.17668	12	no	0.534889	9	yes	0.674561	9	no	-	hypothetical protein	HP	HP
SO0303	1.05967	8	no	1.75398	8	yes	0.942753	8	no	1.12708	8	no	1.21903	9	no	2.1311	11	yes	-	hypothetical protein	HP	HP
SO0304	1.26076	11	yes	0.570978	10	yes	0.928232	12	no	1.18376	11	no	1.21998	10	no	1.03996	12	no	-	conserved hypothetical protein	Hypothetical proteins	Conserved
SO0305	0.926495	5	yes	1.16772	9	no	0.692052	8	yes	1.95424	7	yes	0.664553	10	yes	1.38145	10	no	-	hypothetical protein	HP	HP
SO0306	1.33458	11	no	0.781718	12	no	0.983464	12	no	1.20392	11	no	1.19128	10	no	0.86265	11	no	-	hypothetical protein	HP	HP
SO0307	2.42081	11	yes	0.969579	9	no	1.18665	11	no	1.22396	6	no	1.39307	9	no	2.09088	12	yes	-	hypothetical protein	HP	HP
SO0308	1.03769	12	no	0.97269	11	no	0.994123	12	no	1.15813	12	no	1.03546	10	no	1.17333	11	no	-	conserved hypothetical protein	Hypothetical proteins	Conserved
SO0309	1.3367	12	no	1.09107	12	no	0.98793	12	no	0.957667	11	no	0.479709	12	yes	1.90915	11	yes	-	conserved hypothetical protein	Hypothetical proteins	Conserved
SO0310	1.16922	11	yes	1.0377	12	no	1.01547	12	no	1.15952	12	no	0.954645	12	no	0.514393	12	yes	-	hypothetical protein	HP	HP
SO0311	0.925787	12	no	0.842257	10	no	1.06529	12	no	0.984582	12	no	0.936564	11	no	1.62798	11	no	-	conserved hypothetical protein	Hypothetical proteins	Conserved
SO0312	1.1871	12	yes	1.05244	10	no	1.06014	12	no	0.974638	11	no	0.514861	12	yes	1.22495	12	no	-	outer membrane porin, putative	Transport and binding proteins	Porins
SO0313	0.894578	7	no	1.03258	12	no	1.12956	5	no	0.785209	12	yes	0.55662	12	yes	1.56235	11	no	potE	putrescine-ornithine antiporter	Transport and binding proteins	Amino acids, peptides and amines
SO0314	1.25172	11	no	0.660426	10	yes	0.701533	12	yes	0.847075	11	no	0.426506	12	yes	2.36646	10	yes	speF	ornithine decarboxylase, inducible	Central intermediary metabolism	Polyamine biosynthesis
SO0315	0.963902	10	no	0.906895	9	no	0.831094	12	no	1.50152	8	yes	2.9081	9	yes	1.30232	12	no	-	hypothetical protein	HP	HP
SO0316	1.03032	10	no	0.901485	12	no	0.939063	10	no	0.80597	12	no	1.07036	11	no	1.72555	12	no	-	conserved hypothetical protein TIGR00481	Hypothetical proteins	Conserved
SO0317	1.08351	12	yes	0.811742	11	no	0.891198	12	no	1.12072	12	no	2.46357	8	yes	0.226206	9	yes	-	transcriptional regulator, AraC/XylS family	Regulatory functions	DNA interactions
SO0318	0.919301	11	no	1.10507	11	no	0.971554	12	no	1.08552	12	no	1.0515	12	no	0.949212	12	no	-	conserved hypothetical protein	Hypothetical proteins	Conserved
SO0319	0.767293	12	yes	0.847828	12	no	1.04959	12	no	0.913742	12	no	1.02481	12	no	1.06758	12	no	-	conserved domain protein	Hypothetical proteins	Domain
SO0320	0.971851	12	yes	1.09645	12	no	1.94127	12	yes	1.09061	12	no	0.934199	12	no	0.650246	11	no	-	conserved domain protein	Hypothetical proteins	Domain
SO0321	1.36117	12	yes	1.09551	12	no	1.14859	12	no	0.967741	12	no	0.717524	12	yes	0.575306	12	no	-	hypothetical protein	HP	HP
SO0322	2.33287	12	yes	2.5704	8	yes	1.002	11	no	1.63056	12	yes	0.936863	12	no	0.728284	11	no	-	hypothetical protein	HP	HP
SO0323	1.46628	11	yes	1.02688	12	no	1.52759	12	yes	1.52535	11	yes	0.947407	11	no	0.737331	12	no	-	hypothetical protein	HP	HP
SO0324	2.0716	12	yes	1.32601	12	no	1.02554	12	no	1.3286	12	yes	1.75557	12	yes	1.97986	12	yes	-	conserved hypothetical protein	Hypothetical proteins	Conserved
SO0325	1.74286	8	no	1.39633	11	no	0.886893	8	no	2.57486	12	yes	2.11418	12	yes	2.37975	10	yes	-	dsrE-related protein	Unknown function	General
SO0326	1.29077	11	no	0.964166	12	no	0.913035	11	no	1.0008	11	no	1.13668	12	no	2.10508	12	yes	-	hypothetical protein	HP	HP
SO0327	0.921586	12	no	0.889847	9	no	0.985882	12	no	1.4922	6	yes	0.645607	10	yes	0.806821	12	no	-	hypothetical protein	HP	HP
SO0328	1.16322	12	no	0.779556	9	no	0.982927	12	no	1.14739	9	no	2.87457	8	yes	0.658494	10	no	-	hypothetical protein	HP	HP
SO0329	1.10904	10	yes	1.20812	11	no	0.873096	10	no	0.911568	11	no	0.585397	11	yes	1.16065	11	no	-	hypothetical protein	HP	HP
SO0330	0.907791	11	no	0.987638	12	no	0.98783	12	no	0.877954	11	no	0.691835	10	yes	1.55926	11	no	-	conserved hypothetical protein	Hypothetical proteins	Conserved
SO0331	0.783066	12	no	0.359976	8	yes	0.906015	12	no	0.573764	9	yes	0.400782	8	yes	1.08952	12	no	-	conserved hypothetical protein	Hypothetical proteins	Conserved
SO0332	0.909266	9	no	1.56968	10	yes	0.810634	12	yes	1.27183	9	no	0.385219	8	yes	0.63393	11	no	-	conserved hypothetical protein	Hypothetical proteins	Conserved
SO0333	0.88609	10	yes	1.09402	12	no	0.974447	11	no	0.853564	12	no	0.420298	12	yes	0.533114	12	yes	dsbA	thiol:disulfide interchange protein DsbA	Protein fate	Protein folding and stabilization
SO0334	1.03201	12	no	0.924963	9	no	0.787934	11	yes	0.576033	10	yes	0.579148	12	yes	0.355956	12	yes	-	conserved hypothetical protein	Hypothetical proteins	Conserved
SO0335	1.56169	11	yes	0.994953	11	no	0.95655	12	no	0.868118	12	no	0.622259	12	yes	0.55555	12	yes	-	conserved hypothetical protein	Hypothetical proteins	Conserved
SO0336	0.984115	12	no	0.801318	12	no	0.911493	11	no	0.939427	9	no	0.871282	11	no	0.716913	12	no	-	conserved hypothetical protein	Hypothetical proteins	Conserved
SO0337	1.20502	11	no	1.06709	12	no	1.29189	11	yes	0.925429	9	no	0.809319	12	no	0.748091	12	no	-	conserved hypothetical protein	Hypothetical proteins	Conserved
SO0338	1.15929	12	yes	0.943299	12	no	0.880094	12	no	0.954003	12	no	1.06817	12	no	1.50179	12	no	-	hypothetical protein	HP	HP
SO0339	1.00652	12	yes	0.775318	12	no	0.952762	12	no	0.942786	11	no	1.07108	11	no	0.580047	12	no	-	conserved hypothetical protein	Hypothetical proteins	Conserved
SO0340	0.826504	12	no	1.17224	12	no	0.983922	12	no	0.693974	12	yes	0.362384	12	yes	0.90233	12	no	ilvE	branched-chain amino acid aminotransferase	Amino acid biosynthesis	Pyruvate family
SO0341	1.27193	12	no	1.09225	12	no	0.911647	12	no	0.954274	12	no	1.04854	12	no	1.03641	12	no	-	sensory box protein	Regulatory functions	Small molecule interactions
SO0342	1.09045	12	no	1.06996	12	no	1.02685	12	no	0.839485	12	no	0.548257	12	yes	1.021	12	no	-	conserved hypothetical protein	Hypothetical proteins	Conserved
SO0343	1.04112	12	no	1.0469	12	no	0.906212	12	no	0.864786	12	no	0.544889	12	yes	1.19922	11	no	acnA	aconitate hydratase 1	Energy metabolism	TCA cycle
SO0344	1.06935	12	no	0.960697	12	no	1.02166	12	no	1.04702	12	no	0.480893	12	yes	1.23854	12	no	prpC	methylcitrate synthase	Energy metabolism	Fermentation
SO0345	0.862893	12	no	0.814509	12	no	0.987758	12	no	0.69365	11	yes	0.70064	11	yes	1.19873	11	no	prpB	methylisocitrate lyase	Energy metabolism	Fermentation
SO0346	1.03416	12	no	0.933651	12	no	0.993202	12	no	0.96335	12	no	1.2131	12	no	2.54848	12	yes	-	transcriptional regulator. GntR family	Regulatory functions	DNA interactions
SO0347	0.898256	10	yes	0.883021	12	no	1.13464	12	no	1.04815	12	no	1.02062	12	no	1.63961	12	no	-	acyltransferase family protein	Unknown function	Enzymes of unknown specificity
SO0348	0.912725	12	no	0.907886	11	no	1.04446	12	no	1.0204	12	no	0.787727	12	no	1.50613	12	no	-	acyltransferase family protein	Unknown function	Enzymes of unknown specificity
SO0349	1.35743	12	yes	0.658059	12	yes	1.00618	12	no	1.75246	12	yes	1.61181	10	yes	1.08809	12	no	-	magnesium chelatase family protein	Unknown function	General
SO0350	1.07742	12	no	1.1035	12	no	0.906786	11	no	1.03531	12	no	1.25459	12	no	1.06208	12	no	-	hypothetical protein	HP	HP
SO0351	1.20278	8	no	0.91861	12	no	1.37392	6	yes	1.24789	11	no	1.47156	12	yes	0.503476	12	yes	-	DNA-binding response regulator, LuxR family	Regulatory functions	DNA interactions
SO0352	1.0756	12	yes	0.860298	12	no	0.693822	12	yes	1.15942	11	no	1.19002	12	no	0.900347	12	no	-	sensor histidine kinase, putative	Signal transduction	Two-component systems
SO0353	1.02441	12	yes	0.956976	12	no	0.702679	12	yes	0.982425	11	no	1.17206	12	no	1.73111	11	no	-	TPR domain protein	Unknown function	General
SO0354	0.848381	11	yes	0.88556	12	no	0.945687	12	no	0.749611	12	yes	0.677211	12	yes	1.04293	12	no	-	sodium/calcium exchanger	Transport and binding proteins	Cations
SO0355	0.803136	12	yes	0.812754	12	no	0.945419	12	no	0.552311	12	yes	0.641504	12	yes	0.780895	12	no	-	AMP-binding protein	Unknown function	General
SO0357	1.1966	12	no	0.987314	12	no	0.990223	12	no	1.09443	12	no	1.02328	12	no	1.273	12	no	-	metallo-beta-lactamase superfamily protein	Unknown function	Enzymes of unknown specificity
SO0358	0.68593	12	no	0.725757	12	no	0.947884	12	no	0.795965	12	no	0.677868	12	yes	0.814465	10	no	-	endoribonuclease L-PSP, putative	Transcription	Degradation of RNA
SO0359	0.928427	12	no	1.0528	12	no	1.14811	10	no	1.04083	10	no	1.18679	12	no	1.411	12	no	spoT	guanosine-3',5'-bis(diphosphate) 3'-pyrophosphohydrolase	Cellular processes	Adaptations to atypical conditions
SO0360	0.945449	12	no	1.03204	12	no	0.95176	12	no	0.973801	12	no	1.19986	12	no	1.10615	12	no	rpoZ	DNA-directed RNA polymerase, omega subunit	Transcription	DNA-dependent RNA polymerase
SO0361	0.864147	12	yes	0.881482	12	no	0.988841	12	no	0.957242	12	no	1.45052	12	yes	1.14493	11	no	gmk	guanylate kinase	Purines, pyrimidines, nucleosides, and nucleotides	Nucleotide and nucleoside interconversions
SO0362	1.03749	12	yes	0.884361	12	no	1.00532	12	no	0.82599	12	no	0.914652	12	no	1.37705	12	no	-	hypothetical protein	HP	HP
SO0363	0.756077	11	no	1.07331	12	no	0.799175	12	yes	0.95482	12	no	0.887376	12	no	0.47399	10	yes	-	hypothetical protein	HP	HP
SO0364	0.828317	12	no	1.03593	12	no	0.963894	12	no	0.823597	12	no	0.83207	12	no	1.54138	12	no	-	conserved hypothetical protein	Hypothetical proteins	Conserved
SO0365	0.925048	11	no	0.822738	12	no	1.06815	12	no	0.996444	12	no	1.08313	12	no	0.38273	11	yes	-	conserved hypothetical protein	Hypothetical proteins	Conserved
SO0366	0.95186	12	no	0.9507	12	no	1.12293	12	no	1.01288	12	no	0.993072	12	no	0.583849	12	no	-	hypothetical protein	HP	HP
SO0367	1.02151	12	yes	0.786502	12	no	0.992813	12	no	1.35167	10	yes	1.20866	10	no	1.27157	11	no	-	conserved hypothetical protein	Hypothetical proteins	Conserved
SO0368	0.987365	12	yes	1.2306	12	no	1.52832	12	yes	0.927391	11	no	0.77884	11	no	0.537311	12	yes	-	helicase	Unknown function	Enzymes of unknown specificity
SO0369	1.18264	10	yes	0.821157	12	no	1.00709	11	no	0.838086	12	no	1.00004	12	no	0.905788	12	no	-	transcriptional regulator, LysR family	Regulatory functions	DNA interactions
SO0370	2.50047	12	no	1.12195	12	no	1.07528	12	no	1.03149	12	no	0.862742	12	no	0.641696	12	no	-	conserved hypothetical protein	Hypothetical proteins	Conserved
SO0371	1.5078	11	no	0.910417	12	no	0.952575	12	no	1.29487	12	yes	0.758352	8	no	1.41049	11	no	-	conserved hypothetical protein	Hypothetical proteins	Conserved
SO0372	1.06063	10	yes	0.996294	12	no	0.742984	12	yes	0.954424	12	no	1.21537	12	no	0.485169	12	yes	-	HAD-superfamily hydrolase, subfamily IA, variant 1 protein family	Unknown function	Enzymes of unknown specificity
SO0373	1.18287	12	no	0.920666	12	no	0.976543	12	no	1.04938	12	no	1.09055	12	no	0.577573	12	no			DNA metabolism	DNA replication, recombination, and repair
SO0377	1.20467	12	no	0.838707	11	no	0.960761	12	no	0.876971	12	no	0.874519	10	no	0.714468	12	no	-	hypothetical protein	HP	HP
SO0379	0.969713	12	no	1.42436	12	yes	0.957882	12	no	0.873505	12	no	0.571864	12	yes	0.932415	12	no	-	conserved hypothetical protein	Hypothetical proteins	Conserved
SO0380	1.1412	12	no	0.935379	12	no	0.935056	12	no	0.874169	12	no	0.896622	11	no	1.08569	11	no	hsdR-1	type I restriction-modification system, R subunit	DNA metabolism	Restriction/modification
SO0381	1.07274	12	yes	1.14526	12	no	0.996548	12	no	0.773858	12	yes	0.611897	12	yes	0.666237	12	no	-	death-on-curing family protein	Hypothetical proteins	Domain
SO0382	0.873459	6	no	0.953309	12	no	1.12287	8	no	0.761469	12	yes	0.525952	11	yes	1.28555	12	no	hsdS-1	type I restriction-modification system, S subunit	DNA metabolism	Restriction/modification
SO0383	0.735519	8	no	0.7459	11	no	0.691606	7	yes	0.65747	12	yes	1.36043	12	yes	2.53667	12	yes	hsdM-1	type I restriction-modification system, M subunit	DNA metabolism	Restriction/modification
SO0384	0.81132	12	no	0.863908	11	no	0.931309	12	no	1.05817	8	no	0.970285	11	no	0.789233	12	no	-	hypothetical protein	HP	HP
SO0385	1.11309	6	yes	1.55367	9	yes	0.779297	11	yes	1.4811	8	yes	2.21125	11	yes	1.06074	11	no	-	hypothetical protein	HP	HP
SO0386	0.979182	11	no	0.741217	10	no	1.04736	12	no	1.05472	9	no	1.1681	12	no	0.659446	11	no	-	DNA-binding protein, putative	Unknown function	General
SO0387	2.82196	10	no	0.948566	11	no	1.39499	11	yes	1.18767	11	no	0.913411	10	no	1.58873	11	no	-	hypothetical protein	HP	HP
SO0388	0.924845	11	yes	1.27111	12	no	1.05962	12	no	0.993265	12	no	1.32746	12	no	0.88421	12	no	-	site-specific recombinase, phage integrase family	DNA metabolism	DNA replication, recombination, and repair
SO0389	0.885346	8	yes	1.08518	11	no	0.992243	12	no	1.08132	11	no	0.8381	11	no	0.74918	12	no	-	hypothetical protein	HP	HP
SO0390	1.37403	12	yes	1.04511	11	no	0.443223	12	yes	0.676444	9	yes	1.04516	11	no	0.81625	11	no	-	hypothetical protein	HP	HP
SO0391	1.41815	8	yes	0.867949	12	no	0.926103	11	no	1.15742	12	no	0.802953	12	no	0.652213	12	no	-	hypothetical protein	HP	HP
SO0392	0.322856	10	no	0.367391	8	yes	1.14073	12	no	0.55082	10	yes	0.425831	12	yes	1.18622	12	no	-	lipoprotein, putative	Cell envelope	Other
SO0393	0.627073	12	yes	0.921029	12	no	1.09333	12	no	0.685708	11	yes	0.769478	12	no	1.82346	10	no	fis	DNA-binding protein Fis	DNA metabolism	DNA replication, recombination, and repair
SO0394	0.888789	11	no	1.0612	12	no	1.21309	12	yes	0.869516	10	no	1.3213	12	no	1.74622	10	no	-	conserved hypothetical protein	Hypothetical proteins	Conserved
SO0395	0.812194	11	yes	0.703232	10	no	0.85491	9	no	0.710578	10	yes	0.861521	11	no	1.04289	10	no	prmA	ribosomal protein L11 methyltransferase	Protein synthesis	Ribosomal proteins: synthesis and modification
SO0396	0.94788	12	no	1.17229	12	no	1.08252	12	no	1.24339	12	no	0.952718	12	no	1.83628	12	yes	frdC	fumarate reductase cytochrome B subunit	Energy metabolism	Anaerobic
SO0397	1.33803	12	no	2.13112	7	yes	1.25836	12	yes	0.732059	9	yes	2.15109	8	yes	1.01543	11	no	fdrC	fumarate reductase cytochrome B subunit	Energy metabolism	Anaerobic
SO0398	0.999348	7	no	0.963816	12	no	1.44617	11	yes	0.980005	12	no	0.827227	12	no	1.08668	12	no	frdA	fumarate reductase flavoprotein subunit	Energy metabolism	Anaerobic
SO0399	1.09907	12	yes	0.89701	12	no	1.27014	12	yes	0.860932	12	no	0.596447	12	yes	0.737175	12	no	frdB	fumarate reductase iron-sulfur protein	Energy metabolism	Anaerobic
SO0400	1.19241	12	yes	1.22562	12	no	1.07367	12	no	0.755236	11	yes	0.458449	12	yes	0.634292	11	no	-	conserved hypothetical protein	Hypothetical proteins	Conserved
SO0401	1.22986	12	yes	1.28716	10	no	6.81106	12	yes	1.40499	9	yes	1.49519	9	yes	0.912437	11	no	-	alcohol dehydrogenase, zinc-containing	Energy metabolism	Fermentation
SO0402	1.39378	12	yes	0.984179	12	no	4.52259	12	yes	1.13942	12	no	1.11668	12	no	0.513582	12	yes	-	transcriptional regulator, LysR family	Regulatory functions	DNA interactions
SO0403	5.00219	12	no	6.29074	8	yes	0.915137	12	no	6.38433	12	yes	2.04428	12	yes	1.14567	12	no	-	hypothetical protein	HP	HP
SO0404	3.10337	12	yes	5.22641	8	yes	0.795293	12	yes	4.67203	10	yes	1.53856	11	yes	0.951095	12	no	-	hypothetical protein	HP	HP
SO0405	0.956295	12	no	0.925162	12	no	0.942879	12	no	0.861311	12	no	0.687222	12	yes	1.35032	12	no	rho	transcription termination factor Rho	Transcription	Transcription factors
SO0406	1.19652	12	no	0.97876	12	no	1.07016	12	no	0.755685	12	yes	0.609211	12	yes	0.191275	12	yes	trxA	thioredoxin 1	Energy metabolism	Electron transport
SO0407	1.01792	12	yes	0.969345	12	no	1.11014	12	no	0.968071	12	no	0.992971	12	no	0.556609	12	yes	-	ATP-dependent RNA helicase, DEAD box family	Transcription	Other
SO0408	0.949551	12	no	1.06496	12	no	0.919818	12	no	1.02566	12	no	1.01481	12	no	1.01837	12	no	gppA	guanosine-5'-triphosphate,3'-diphosphate pyrophosphatase	Cellular processes	Adaptations to atypical conditions
SO0409	1.40177	12	no	1.03935	12	no	1.10477	12	no	1.12289	12	no	1.00808	12	no	0.398016	12	yes	-	hypothetical protein	HP	HP
SO0410	0.937383	8	no	1.12303	11	no	1.40063	9	yes	0.909208	12	no	0.679661	12	yes	0.792711	11	no	mutT	mutator mutT protein	DNA metabolism	DNA replication, recombination, and repair
SO0411	1.05551	11	no	1.28719	12	no	1.20683	12	no	0.846924	12	no	0.860263	12	no	0.996958	11	no	-	conserved hypothetical protein	Hypothetical proteins	Conserved
SO0412	0.950713	12	yes	1.12284	10	no	1.10293	12	no	0.764185	10	yes	0.776464	11	no	1.59445	12	no	-	conserved hypothetical protein	Hypothetical proteins	Conserved
SO0413	1.11787	12	yes	1.31056	12	no	0.985319	12	no	1.01096	12	no	0.856201	12	no	0.754153	11	no	-	kinase, putative	Unknown function	Enzymes of unknown specificity
SO0414	1.29937	12	no	1.12332	12	no	1.11516	12	no	1.16732	12	no	0.946203	12	no	1.42675	12	no	pilD	type 4 prepilin-like proteins leader peptide processing enzyme	Protein fate	Protein and peptide secretion and trafficking
SO0415	1.22053	12	yes	0.997195	12	no	1.15752	12	no	1.04482	12	no	0.976866	12	no	1.56268	12	no	-	type IV pilus biogenesis protein PilC	Cell envelope	Surface structures
SO0416	1.14469	10	yes	0.837642	12	no	2.33295	11	yes	1.12581	12	no	1.46687	12	yes	1.06231	12	no	-	type IV pilus biogenesis protein PilB	Cell envelope	Surface structures
SO0417	1.58845	12	no	1.0974	12	no	1.04562	12	no	1.27872	12	yes	1.07497	12	no	0.874116	12	no	-	pilin, putative	Cell envelope	Surface structures
SO0418	4.12734	6	no	0.66394	8	yes	1.03938	11	no	1.17161	10	no	1.46525	9	yes	0.853477	11	no	-	hypothetical protein	HP	HP
SO0419	0.94848	11	no	0.829277	12	no	0.991511	12	no	1.05547	12	no	0.752572	12	no	0.827537	11	no			Biosynthesis of cofactors, prosthetic groups, and carriers	Pyridine nucleotides
SO0420	0.865282	12	yes	1.29043	10	no	1.24288	12	yes	1.18693	9	no	1.6356	10	yes	0.798633	10	no	-	hypothetical protein	HP	HP
SO0421	1.10709	12	yes	0.926664	12	no	1.13013	12	no	1.23413	12	no	0.885006	12	no	0.82578	11	no	ampD	AmpD protein	Cellular processes	Toxin production and resistance
SO0422	1.21037	11	yes	0.970661	12	no	1.13848	11	no	1.27497	10	no	1.3008	11	no	0.558885	12	yes	ampE	AmpE protein	Cellular processes	Toxin production and resistance
SO0423	0.680788	12	no	0.814921	11	no	1.18582	12	no	0.878679	12	no	3.89767	8	yes	0.567992	11	no	pdhR	pyruvate dehydrogenase complex repressor	Regulatory functions	Other
SO0424	0.763058	12	no	1.01384	12	no	1.33723	11	yes	0.750875	12	yes	0.668401	12	yes	1.36379	11	no	aceE	pyruvate dehydrogenase complex, E1 component, pyruvate dehydrogenase	Energy metabolism	Pyruvate dehydrogenase
SO0425	0.918244	11	no	0.996165	12	no	0.87333	12	no	0.751789	12	yes	0.67886	12	yes	1.7782	12	yes	aceF	pyruvate dehydrogenase complex, E2 component, dihydrolipoamide acetyltransferase	Energy metabolism	Pyruvate dehydrogenase
SO0426	1.05046	11	no	0.949939	12	no	0.881412	12	no	0.783448	12	yes	0.586262	12	yes	1.87426	11	yes	lpdA	pyruvate dehydrogenase complex, E3 component, lipoamide dehydrogenase	Energy metabolism	Pyruvate dehydrogenase
SO0427	1.16004	12	yes	0.863474	12	no	0.925741	12	no	1.08783	12	no	0.818493	12	no	0.913887	12	no	-	sensory box protein	Regulatory functions	Small molecule interactions
SO0428	0.933075	12	no	0.967913	12	no	0.843878	12	no	0.986753	11	no	1.12565	12	no	0.806664	10	no	-	conserved hypothetical protein	Hypothetical proteins	Conserved
SO0429	0.726067	12	no	1.07309	12	no	0.84292	12	no	0.470047	12	yes	0.24781	12	yes	1.33193	12	no	-	peptidase, M13 family	Cell envelope	Other
SO0430	0.943462	12	yes	0.981586	12	no	1.04855	12	no	0.705106	11	yes	0.64087	12	yes	0.887346	12	no	-	conserved hypothetical protein	Hypothetical proteins	Conserved
SO0431	0.936788	12	yes	1.0907	12	no	1.06317	12	no	0.710201	12	yes	0.687288	12	yes	1.0693	11	no	-	HAD-superfamily hydrolase, subfamily IA, variant 3 protein family	Unknown function	Enzymes of unknown specificity
SO0432	0.579312	12	no	0.8581	12	no	1.03243	12	no	0.605326	12	yes	0.371377	11	yes	1.01075	12	no	acnB	aconitate hydratase 2	Energy metabolism	TCA cycle
SO0433	1.33799	12	no	1.11379	12	no	1.3911	11	yes	0.962466	12	no	1.56152	12	yes	1.34226	12	no	rsd	regulator of sigma D	Regulatory functions	Other
SO0434	1.1566	6	yes	2.59339	7	yes	0.682149	8	yes	0.336541	6	yes	1.48582	10	yes	0.550759	11	yes	-	hypothetical protein	HP	HP
SO0435	0.852371	12	no	1.28131	10	no	1.29637	12	yes	0.933494	12	no	0.75379	12	no	1.4871	12	no	hemE	uroporphyrinogen decarboxylase	Biosynthesis of cofactors, prosthetic groups, and carriers	Heme, porphyrin, and cobalamin
SO0436	0.306196	10	yes	0.963441	11	no	1.37127	11	yes	1.15591	9	no	4.00328	10	yes	0.994403	11	no	-	hypothetical protein	HP	HP
SO0437	1.00639	11	yes	1.02411	11	no	1.5612	12	yes	0.98337	12	no	1.36226	12	yes	1.02634	11	no	-	sensory box protein	Regulatory functions	Small molecule interactions
SO0438	1.33663	12	no	0.805061	12	no	0.957488	12	no	1.41904	10	yes	1.31834	11	no	2.79719	12	yes	-	oxidoreductase, short chain dehydrogenase/reductase family	Unknown function	Enzymes of unknown specificity
SO0439	1.31828	12	yes	1.36526	12	no	0.915225	12	no	1.84714	12	yes	2.68544	12	yes	0.774269	12	no	-	hypothetical protein	HP	HP
SO0440	0.939281	12	yes	0.850826	12	no	0.954677	12	no	0.619301	11	yes	1.63847	7	yes	1.92298	9	no	-	conserved hypothetical protein	Hypothetical proteins	Conserved
SO0441	0.769367	12	yes	1.09557	12	no	1.05847	12	no	0.622132	12	yes	0.459954	12	yes	1.86921	12	yes	purD	phosphoribosylamine--glycine ligase	Purines, pyrimidines, nucleosides, and nucleotides	Purine ribonucleotide biosynthesis
SO0442	0.595392	12	yes	1.04834	12	no	1.14368	12	no	0.735916	12	yes	0.749393	12	no	1.72171	12	no	purH	phosphoribosylaminoimidazolecarboxamide formyltransferase/IMP cyclohydrolase	Purines, pyrimidines, nucleosides, and nucleotides	Purine ribonucleotide biosynthesis
SO0443	1.33047	10	no	1.00727	12	no	1.18172	12	no	1.14638	12	no	1.1757	12	no	1.39354	12	no	-	transcriptional regulator, MerR family	Regulatory functions	DNA interactions
SO0444	1.23022	10	yes	1.00044	12	no	1.10333	11	no	1.10616	12	no	1.09713	12	no	1.41909	12	no	-	hypothetical protein	HP	HP
SO0445	1.16802	11	yes	0.961984	12	no	0.656507	11	yes	0.931225	11	no	1.4296	11	yes	0.991819	11	no	-	hflC protein, putative	Protein fate	Degradation of proteins, peptides, and glycopeptides
SO0446	1.28376	12	yes	1.22438	10	no	0.703498	12	yes	0.950041	10	no	2.14922	7	yes	1.72531	10	no	-	hypothetical protein	HP	HP
SO0447	0.742223	12	yes	0.489161	9	yes	0.720976	12	yes	0.640706	12	yes	0.949441	12	no	0.872088	12	no	-	hypothetical protein	HP	HP
SO0448	0.843013	12	no	0.917549	12	no	0.855671	12	no	0.7411	12	yes	0.869643	12	no	2.55434	9	yes	-	hypothetical protein	HP	HP
SO0449	0.742011	8	yes	0.8584	12	no	1.47835	9	yes	0.858106	12	no	1.29622	12	no	1.22535	12	no	-	conserved hypothetical protein	Hypothetical proteins	Conserved
SO0450	0.873279	11	yes	1.19135	12	no	0.811731	12	yes	1.05785	12	no	1.26358	12	no	1.10457	12	no	-	major facilitator family protein	Transport and binding proteins	Unknown substrate
SO0451	0.655741	10	no	0.762435	12	no	1.10529	10	no	1.32435	12	yes	1.19039	9	no	1.60249	10	no	-	hypothetical protein	HP	HP
SO0452	1.32658	11	no	0.940585	12	no	0.773539	12	yes	1.00942	11	no	0.760527	12	no	0.943031	12	no	trxC	thioredoxin 2	Energy metabolism	Electron transport
SO0453	0.902904	11	no	0.855126	11	no	0.96345	11	no	0.992218	12	no	1.54481	12	yes	1.42411	11	no	fkbP-1	peptidyl-prolyl cis-trans isomerase FkbP	Protein fate	Protein folding and stabilization
SO0454	0.924027	12	yes	0.86993	12	no	0.670601	12	yes	0.764138	12	yes	0.320357	9	yes	1.10046	10	no	-	conserved hypothetical protein	Hypothetical proteins	Conserved
SO0455	1.07222	4	yes	0.841634	12	no	0.392241	5	yes	0.580777	12	yes	1.13361	11	no	1.33441	12	no	-	conserved hypothetical protein	Hypothetical proteins	Conserved
SO0456	0.799971	11	no	0.872196	12	no	1.23139	11	yes	0.257752	12	yes	0.210846	11	yes	1.22391	11	no	-	immunogenic-related protein	Unknown function	General
SO0457	0.655637	11	no	1.06601	10	no	1.05832	12	no	1.14584	9	no	0.612102	10	yes	1.17296	12	no	-	hypothetical protein	HP	HP
SO0458	1.13523	9	yes	1.30638	10	no	0.965526	12	no	1.06668	10	no	0.860443	11	no	1.81239	11	yes	-	hypothetical protein	HP	HP
SO0459	1.02967	11	yes	0.897362	11	no	1.21604	12	yes	0.901608	12	no	1.04308	11	no	1.8887	12	yes	-	conserved hypothetical protein	Hypothetical proteins	Conserved
SO0460	0.718787	10	yes	1.22338	10	no	0.963249	10	no	1.80081	10	yes	1.98858	9	yes	1.3602	11	no	-	hypothetical protein	HP	HP
SO0461	1.6065	11	yes	1.07069	12	no	1.1635	12	no	1.05647	11	no	1.24376	12	no	1.25611	11	no	-	hypothetical protein	HP	HP
SO0462	1.63189	11	no	0.677799	10	yes	1.29124	12	yes	0.860237	10	no	1.04827	11	no	1.60562	10	no	-	hypothetical protein	HP	HP
SO0463	1.3209	5	no	1.08984	11	no	0.732726	6	yes	1.24654	11	no	1.07238	9	no	0.576422	10	no	-	conserved hypothetical protein	Hypothetical proteins	Conserved
SO0464	1.12515	9	yes	0.862286	10	no	1.15218	12	no	0.975054	9	no	0.729477	10	no	2.40292	11	yes	-	MutT/nudix family protein	DNA metabolism	DNA replication, recombination, and repair
SO0465	1.26514	12	no	0.587632	8	yes	1.07074	11	no	0.785475	7	no	3.47083	9	yes	0.85865	12	no	-	hypothetical protein	HP	HP
SO0466	1.22993	12	no	1.11961	12	no	1.06435	12	no	1.04708	12	no	1.16727	12	no	0.53257	12	yes	-	hypothetical protein	HP	HP
SO0467	0.859798	6	yes	0.858058	12	no	0.848672	10	no	0.962367	11	no	1.29714	11	no	1.69699	10	no	uvrD	DNA helicase II	DNA metabolism	DNA replication, recombination, and repair
SO0468	1.00671	7	yes	0.90075	12	no	1.46355	11	yes	1.04817	12	no	1.38271	12	yes	1.6133	12	no	ubiA	4-hydroxybenzoate polyprenyl transferase	Biosynthesis of cofactors, prosthetic groups, and carriers	Menaquinone and ubiquinone
SO0469	0.769934	7	yes	0.935698	12	no	1.1996	7	no	0.741536	12	yes	0.691949	12	yes	1.47691	12	no	-	hypothetical protein	HP	HP
SO0470	1.3204	12	no	2.61912	10	yes	1.04233	12	no	1.25656	9	no	1.56848	8	yes	2.1326	10	yes	-	hypothetical protein	HP	HP
SO0471	2.45556	12	no	0.812699	10	no	0.950697	12	no	1.66527	7	yes	1.06638	10	no	1.83951	11	yes	-	conserved hypothetical protein	Hypothetical proteins	Conserved
SO0472	1.07816	12	yes	0.796551	12	no	1.05397	12	no	0.963914	11	no	0.791899	9	no	2.8777	9	yes	-	membrane protein, putative	Cell envelope	Other
SO0473	0.96397	4	yes	0.874417	11	no	1.05014	9	no	1.05773	12	no	0.990594	12	no	0.963038	12	no			Cellular processes	Toxin production and resistance
SO0474	0.724966	10	no	1.28743	11	no	0.649216	12	yes	0.910892	9	no	1.72954	11	yes	1.72972	12	no	-	conserved hypothetical protein	Hypothetical proteins	Conserved
SO0475	2.30341	11	no	2.13404	9	yes	0.676252	12	yes	1.35058	9	yes	1.41192	8	no	1.35206	11	no	-	hypothetical protein	HP	HP
SO0476	0.947676	9	yes	0.670575	6	no	0.900623	10	no	0.892683	11	no	0.561279	10	yes	0.915324	12	no	-	thioredoxin, putative	Energy metabolism	Electron transport
SO0477	0.903283	5	yes	0.657118	10	yes	0.898713	11	no	0.759462	11	yes	0.806375	8	no	0.859152	11	no	nrfF	cytochrome c-type biogenesis protein NrfF precursor	Energy metabolism	Electron transport
SO0478	1.24654	5	yes	0.878188	11	no	1.80366	5	yes	1.1505	8	no	1.42347	9	yes	1.38488	12	no	ccmF-2	cytochrome c-type biogenesis protein CcmF	Energy metabolism	Electron transport
SO0479	1.6108	7	no	0.729845	11	no	0.94648	9	no	1.32281	11	yes	0.608472	6	yes	1.18075	10	no	-	cytochrome c, putative	Energy metabolism	Electron transport
SO0480	1.95273	4	no	0.998884	10	no	0.921814	11	no	1.10541	10	no	1.67577	10	yes	1.6978	12	no	-	conserved domain protein	Hypothetical proteins	Domain
SO0481	1.01977	10	no	1.0537	10	no	1.00157	12	no	0.897921	8	no	0.635848	10	yes	0.723751	9	no	-	peptidyl-prolyl cis-trans isomerase, FKBP-type	Protein fate	Protein folding and stabilization
SO0482	0.77921	8	no	0.768184	9	no	1.22604	10	no	1.41052	10	yes	0.870595	6	no	0.475216	11	yes	nrfG	formate-dependent nitrite reductase, nrfG protein	Central intermediary metabolism	Nitrogen metabolism
SO0483	1.13836	7	yes	1.01896	12	no	1.34178	10	yes	1.33141	10	yes	2.24502	9	yes	0.607404	10	no	nrfC	formate-dependent nitrite reductase, nrfC protein	Central intermediary metabolism	Nitrogen metabolism
SO0484	0.935752	9	no	0.872815	11	no	1.1357	11	no	1.41445	10	yes	2.10483	6	yes	1.61589	11	no	nrfD	formate-dependent nitrite reductase, nrfD protein	Central intermediary metabolism	Nitrogen metabolism
SO0485	1.23465	11	no	0.796176	9	no	0.984696	11	no	1.3478	11	yes	1.22435	9	no	1.35102	12	no	nosL	nosL protein	Central intermediary metabolism	Nitrogen metabolism
SO0486	1.09864	10	no	0.912981	12	no	1.003	12	no	1.36937	11	yes	1.95051	12	yes	0.910721	12	no	nosD	copper ABC transporter, periplasmic copper-binding protein	Transport and binding proteins	Cations
SO0487	1.04781	8	yes	0.782907	12	no	1.62931	7	yes	1.28256	11	no	1.68044	12	yes	1.10995	12	no	nosF	copper ABC transporter, ATP-binding protein	Transport and binding proteins	Cations
SO0488	1.09509	11	no	0.844227	11	no	1.01736	12	no	1.24891	9	no	1.15348	10	no	0.528598	12	yes	nosY	copper ABC transporter, permease protein	Energy metabolism	Anaerobic
SO0489	0.689147	11	no	1.03489	8	no	0.949029	11	no	1.32884	9	yes	1.52239	8	yes	2.01095	11	yes	-	hypothetical protein	HP	HP
SO0490	1.08925	12	yes	1.04811	12	no	1.23195	12	yes	1.23491	12	no	1.9432	12	yes	1.48106	12	no	-	transcriptional regulator	Regulatory functions	DNA interactions
SO0491	0.922557	10	no	0.930218	12	no	1.05686	11	no	0.864149	9	no	0.577506	11	yes	0.787572	11	no	-	peptidase, M13 family	Protein fate	Degradation of proteins, peptides, and glycopeptides
SO0492	1.19022	11	yes	1.20358	12	no	0.476558	12	yes	1.15666	12	no	1.31723	12	no	1.19205	12	no	-	conserved hypothetical protein	Hypothetical proteins	Conserved
SO0493	1.04774	11	no	0.887522	12	no	1.0885	12	no	1.10095	10	no	1.07639	12	no	0.713814	12	no	-	hypothetical protein	HP	HP
SO0496	0.58798	10	yes	0.399164	8	yes	0.876381	9	no	0.445285	11	yes	0.458108	9	yes	0.660363	11	no	-	conserved hypothetical protein	Hypothetical proteins	Conserved
SO0497	1.03091	12	no	0.885261	12	no	0.977217	12	no	0.972376	10	no	1.2674	10	no	1.4253	11	no	-	hypothetical protein	HP	HP
SO0498	0.77827	8	yes	0.816978	5	no	1.10278	12	no	1.39262	10	yes	0.375504	8	yes	0.869943	12	no	-	hypothetical protein	HP	HP
SO0499	1.16453	10	yes	1.10975	12	no	1.7005	11	yes	0.740639	12	yes	0.948888	12	no	0.249483	12	yes	-	hypothetical protein	HP	HP
SO0500	1.36834	12	no	0.922435	12	no	1.13405	12	no	1.23687	10	no	1.19317	5	no	0.728172	10	no	-	methyl-accepting chemotaxis protein	Cellular processes	Chemotaxis and motility
SO0501	1.59926	11	yes	1.39626	11	no	0.981437	11	no	1.37314	11	yes	0.86895	12	no	1.05085	11	no	-	conserved hypothetical protein	Hypothetical proteins	Conserved
SO0502	1.08273	12	no	0.984011	12	no	1.04468	12	no	1.29991	11	yes	0.924638	11	no	1.11461	11	no	-	transcriptional regulator, ArsR family	Regulatory functions	DNA interactions
SO0503	1.57509	12	no	0.89136	11	no	1.06978	12	no	1.26379	10	no	1.46587	10	yes	1.24577	12	no	-	conserved hypothetical protein	Hypothetical proteins	Conserved
SO0504	0.885689	12	no	0.921146	12	no	1.01845	12	no	0.761262	11	yes	0.647595	12	yes	0.957115	12	no	fre	NAD(P)H-flavin reductase	Energy metabolism	Electron transport
SO0505	0.921983	6	no	1.17948	12	no	0.396486	8	yes	0.752784	12	yes	0.657836	12	yes	1.12689	12	no	-	conserved domain protein	Hypothetical proteins	Domain
SO0506	0.917921	12	yes	0.901475	11	no	1.05308	12	no	0.881446	11	no	0.816736	9	no	0.601964	12	no	-	conserved hypothetical protein TIGR00148	Hypothetical proteins	Conserved
SO0507	1.03771	12	no	1.97168	6	yes	0.902608	12	no	1.90219	8	yes	0.35452	6	yes	0.954092	10	no	-	hypothetical protein	HP	HP
SO0508	1.25586	10	no	0.893666	12	no	1.07783	11	no	1.22683	12	no	1.52054	12	yes	0.689602	12	no	-	hypothetical protein	HP	HP
SO0510	0.95852	11	no	0.990735	12	no	0.916903	12	no	0.867529	12	no	0.676026	12	yes	0.732743	12	no	-	oxidoreductase, short-chain dehydrogenase/reductase family	Unknown function	Enzymes of unknown specificity
SO0511	1.16442	9	no	0.93666	11	no	0.850716	12	no	0.753206	9	yes	0.876268	9	no	0.966232	11	no	accB	acetyl-CoA carboxylase, biotin carboxyl carrier protein	Fatty acid and phospholipid metabolism	Biosynthesis
SO0512	0.87387	12	no	0.931288	12	no	0.951349	12	no	0.677238	12	yes	0.855996	12	no	1.5817	11	no	aroQ	3-dehydroquinate dehydratase, type II	Amino acid biosynthesis	Aromatic amino acid family
SO0513	1.03664	12	no	0.95098	11	no	0.93034	11	no	1.13453	12	no	1.11575	12	no	1.04619	12	no	-	prokaryotic and mitochondrial release factors family protein	Unknown function	General
SO0514	1.10189	12	no	1.21153	9	no	1.01557	12	no	1.19836	9	no	0.953265	11	no	1.24812	12	no	-	hypothetical protein	HP	HP
SO0515	1.01929	5	yes	0.467532	8	yes	0.776841	9	yes	1.3218	9	yes	1.71472	10	yes	1.34123	12	no	-	hypothetical protein	HP	HP
SO0516	1.11715	11	yes	0.971053	12	no	0.923782	12	no	1.11275	12	no	1.22045	12	no	1.30243	12	no	-	hypothetical protein	HP	HP
SO0517	0.402642	12	no	1.72828	11	yes	0.919426	12	no	1.37746	9	yes	2.06303	9	yes	0.942537	12	no	-	hypothetical protein	HP	HP
SO0518	0.774786	12	no	1.00976	11	no	1.0195	12	no	0.804994	12	no	0.667319	11	yes	1.3548	11	no	-	outer membrane efflux family protein, putative	Transport and binding proteins	Unknown substrate
SO0519	0.939012	12	yes	1.07941	12	no	0.83026	11	no	0.783352	12	yes	0.807832	12	no	1.83382	12	yes	-	cation efflux protein, putative	Cellular processes	Detoxification
SO0520	0.982421	11	no	0.949511	12	no	0.979092	12	no	0.782549	11	no	0.615986	9	yes	1.56614	12	no	-	heavy metal efflux pump, CzcA family	Cellular processes	Detoxification
SO0521	1.21471	12	no	1.02382	12	no	1.00923	12	no	1.12072	12	no	1.42907	11	yes	0.516067	11	yes	-	conserved hypothetical protein	Hypothetical proteins	Conserved
SO0522	1.03585	11	yes	0.927352	12	no	0.955877	12	no	0.903289	12	no	0.720572	12	yes	1.21464	12	no	mscL	large conductance mechanosensitive channel protein	Cellular processes	Adaptations to atypical conditions
SO0523	0.894038	9	no	1.07097	11	no	1.0227	12	no	0.919606	11	no	0.886367	12	no	1.39469	12	no	-	transcriptional regulator, LysR family	Regulatory functions	DNA interactions
SO0524	1.35873	12	yes	0.634859	9	yes	1.16091	12	no	1.53231	10	yes	1.67348	10	yes	1.26444	11	no	-	HlyD family secretion protein	Transport and binding proteins	Other
SO0525	1.12897	11	yes	1.08423	11	no	1.17978	12	no	1.70584	10	yes	1.45372	9	yes	0.630183	10	no	-	drug resistance transporter, EmrB/QacA family protein	Cellular processes	Toxin production and resistance
SO0526	0.806109	11	no	0.955613	12	no	1.1202	12	no	0.662965	12	yes	0.619281	12	yes	0.83968	10	no	-	acetyltransferase, GNAT family	Unknown function	Enzymes of unknown specificity
SO0527	0.702135	12	no	1.17793	12	no	0.964545	12	no	0.683203	12	yes	0.678212	12	yes	0.726941	11	no	-	conserved hypothetical protein	Hypothetical proteins	Conserved
SO0528	0.882662	8	no	0.870999	12	no	0.781903	12	yes	0.818203	12	no	0.683663	12	yes	0.723606	12	no	-	conserved hypothetical protein	Hypothetical proteins	Conserved
SO0529	0.972831	8	no	1.07868	12	no	1.151	7	no	0.908698	12	no	0.960312	12	no	0.75621	12	no	trpI	trpba operon transcriptional activator	Regulatory functions	DNA interactions
SO0530	1.18251	11	yes	0.883862	12	no	1.03129	12	no	1.42528	11	yes	1.26057	11	no	0.79777	12	no	-	transporter, LysE family	Transport and binding proteins	Unknown substrate
SO0531	0.836636	10	yes	1.32361	10	no	0.921613	11	no	0.807245	10	no	1.65531	8	yes	1.44349	12	no	-	hypothetical protein	HP	HP
SO0532	1.41101	12	no	0.948445	12	no	1.06839	12	no	1.26144	12	no	1.2641	12	no	1.20616	11	no	arsR	arsenical resistence operon repressor	Regulatory functions	DNA interactions
SO0533	1.39721	12	no	0.745182	11	no	1.08596	12	no	1.26289	11	no	0.652798	10	yes	1.0376	11	no	-	arsenate reductase, putative	Cellular processes	Detoxification
SO0534	1.0901	11	yes	0.837849	11	no	1.1366	10	no	1.04962	12	no	0.639277	12	yes	0.40563	11	yes	-	arsenical pump membrane protein, putative	Cellular processes	Detoxification
SO0535	1.15944	7	yes	1.12882	11	no	1.01626	8	no	1.16068	11	no	0.930191	11	no	0.601282	11	no	-	conserved hypothetical protein	Hypothetical proteins	Conserved
SO0536	1.50467	12	no	1.02289	12	no	1.02085	12	no	1.0017	12	no	0.899913	7	no	1.13709	11	no	-	redox-active disulfide protein 2	Unknown function	General
SO0537	0.660618	11	no	1.16214	9	no	1.05775	12	no	0.982231	11	no	1.28423	9	no	0.993478	12	no	-	hypothetical protein	HP	HP
SO0538	1.13724	11	yes	0.926462	12	no	0.943906	12	no	0.985881	12	no	0.670946	12	yes	1.02095	12	no	gapA-1	glyceraldehyde 3-phosphate dehydrogenase	Energy metabolism	Glycolysis/gluconeogenesis
SO0539	1.14244	12	no	0.916984	12	no	0.74716	12	yes	1.2253	11	no	0.741354	10	no	1.33472	11	no	-	transporter, putative	Transport and binding proteins	Unknown substrate
SO0540	1.24308	12	no	1.1212	11	no	1.02715	12	no	1.16211	12	no	0.831737	11	no	0.469624	10	yes	-	conserved hypothetical protein	Hypothetical proteins	Conserved
SO0541	1.0502	9	yes	0.81724	12	no	0.965232	10	no	0.72683	12	yes	0.861852	12	no	1.35669	12	no	-	metallo-beta-lactamase family protein	Unknown function	Enzymes of unknown specificity
SO0542	1.0241	8	yes	0.856026	12	no	0.346174	12	yes	0.937052	12	no	1.24693	12	no	0.833801	12	no	-	conserved hypothetical protein	Hypothetical proteins	Conserved
SO0543	1.38434	10	no	0.952561	11	no	0.841996	12	no	1.16082	12	no	0.943117	12	no	0.380388	11	yes	-	hypothetical protein	HP	HP
SO0544	0.526604	12	yes	0.306212	8	yes	0.964395	12	no	0.511691	12	yes	0.521906	10	yes	0.576376	11	no	-	sensory box histidine kinase	Regulatory functions	Protein interactions
SO0545	0.965641	12	yes	0.799345	12	no	1.14388	12	no	1.0719	12	no	0.967445	12	no	0.721227	12	no	-	response regulator	Signal transduction	Two-component systems
SO0546	1.18745	12	no	0.956043	12	no	1.03301	12	no	1.17999	12	no	1.28206	12	no	0.967103	12	no	rimK-1	ribosomal protein S6 modification protein	Protein synthesis	Ribosomal proteins: synthesis and modification
SO0547	1.33631	11	no	0.83903	12	no	1.26388	12	yes	1.24663	12	no	1.35401	12	yes	1.67533	12	no	-	conserved hypothetical protein	Hypothetical proteins	Conserved
SO0548	0.888732	11	no	1.09079	12	no	1.06839	12	no	0.914906	12	no	0.432626	10	yes	0.664772	9	no	-	DNA-binding protein, HU family	DNA metabolism	Chromosome-associated proteins
SO0549	0.869365	12	no	1.17536	11	no	1.14651	12	no	0.860785	10	no	1.12149	12	no	1.85652	12	yes	-	chemotaxis protein CheY/response regulator receiver domain protein	Cellular processes	Chemotaxis and motility
SO0550	0.9212	12	yes	1.02095	12	no	2.70341	12	yes	1.28448	10	no	0.855988	11	no	1.57203	12	no	-	hypothetical protein	HP	HP
SO0551	1.04757	9	no	1.17882	12	no	1.01022	12	no	1.21205	12	no	1.28107	12	no	0.635916	12	no	-	conserved hypothetical protein	Hypothetical proteins	Conserved
SO0552	5.72939	11	yes	2.86664	8	yes	3.25151	12	yes	2.96328	12	yes	1.75575	11	yes	1.24247	12	no	-	hypothetical protein	HP	HP
SO0553	1.06728	10	yes	1.12576	9	no	1.7938	12	yes	0.735744	10	yes	1.06568	12	no	1.02738	11	no	-	hypothetical protein	HP	HP
SO0554	3.46051	11	yes	4.72	8	yes	0.996481	12	no	2.8992	12	yes	1.65031	12	yes	0.442425	12	yes	-	hypothetical protein	HP	HP
SO0555	1.95802	8	yes	1.49731	9	yes	1.13975	12	no	1.36144	12	yes	1.61625	11	yes	1.21693	11	no	-	conserved hypothetical protein	Hypothetical proteins	Conserved
SO0556	0.724863	12	yes	1.00888	11	no	0.992289	12	no	0.623179	10	yes	0.537143	12	yes	1.51487	12	no	-	hypothetical protein	HP	HP
SO0557	0.748649	11	yes	1.01132	12	no	1.13988	12	no	0.729405	12	yes	0.9325	12	no	0.7246	11	no	-	conserved hypothetical protein	Hypothetical proteins	Conserved
SO0558	0.792726	10	no	1.03305	12	no	1.0184	12	no	0.897334	12	no	0.878542	12	no	0.793963	12	no	smtA	smtA protein	Unknown function	General
SO0559	0.699178	12	no	1.06122	12	no	0.992952	12	no	0.886203	12	no	0.952599	11	no	0.64356	10	no	-	MaoC domain protein	Unknown function	General
SO0560	1.04111	10	no	0.62358	11	yes	0.818431	12	yes	0.831943	12	no	0.607609	8	yes	1.49277	11	no	fhs	formate--tetrahydrofolate ligase	Central intermediary metabolism	One-carbon metabolism
SO0561	1.16031	11	no	0.998808	12	no	0.685816	10	yes	0.941552	12	no	0.958496	12	no	0.527931	12	yes			Hypothetical proteins	Conserved
SO0562	1.04598	12	yes	0.926414	12	no	0.954857	12	no	1.20972	12	no	1.20762	12	no	0.887181	12	no	-	hypothetical protein	HP	HP
SO0563	1.11287	12	yes	1.20935	11	no	0.924175	12	no	1.07359	9	no	1.77343	9	yes	0.56174	11	no	-	hypothetical protein	HP	HP
SO0564	0.750783	12	yes	1.04365	12	no	0.936767	12	no	0.783216	11	no	0.794682	11	no	0.956672	12	no	-	conserved hypothetical protein	Hypothetical proteins	Conserved
SO0565	0.757346	12	yes	0.976984	12	no	0.797351	12	yes	0.878684	12	no	0.820489	12	no	0.544057	12	yes	-	adhesion protein, putative	Cell envelope	Surface structures
SO0566	0.753407	12	yes	0.839267	12	no	1.05005	12	no	1.03225	12	no	1.10843	12	no	0.687596	10	no	-	ABC 3 transport family protein	Unknown function	General
SO0567	0.567822	12	yes	0.640691	9	yes	1.50852	12	yes	0.880381	12	no	1.04116	11	no	1.0327	11	no	plsC	1-acyl-sn-glycerol-3-phosphate acyltransferase	Fatty acid and phospholipid metabolism	Biosynthesis
SO0568	0.846597	12	yes	1.02287	12	no	1.35168	12	yes	0.983389	12	no	1.05256	12	no	1.41289	10	no	-	conserved hypothetical protein	Hypothetical proteins	Conserved
SO0569	1.63174	9	yes	1.19114	11	no	1.78605	11	yes	1.47956	12	yes	0.943651	11	no	0.903182	12	no	-	sensory box/GGDEF family protein	Regulatory functions	Small molecule interactions
SO0570	1.55905	10	no	1.10963	11	no	1.35549	10	yes	1.62876	12	yes	1.31463	12	no	0.916695	12	no	-	response regulator	Signal transduction	Two-component systems
SO0571	2.36745	12	no	2.99918	7	yes	1.13978	12	no	2.68304	9	yes	1.96414	8	yes	1.47269	12	no	-	hypothetical protein	HP	HP
SO0572	0.971617	12	no	0.696029	12	yes				1.27323	11	no	1.21582	10	no	1.80214	11	no	-	enoyl-CoA hydratase/isomerase family protein	Fatty acid and phospholipid metabolism	Degradation
SO0573	0.978108	12	yes	0.665512	12	yes	1.08003	12	no	1.00757	11	no	0.899361	12	no	3.4735	11	yes	-	hypothetical protein	HP	HP
SO0574		12	no	1.17029	12	no	1.281	12	yes	0.881286	8	no	0.854102	9	no	0.729135	10	no	-	hypothetical protein	HP	HP
SO0575	0.962809	12	no	1.00693	10	no	1.37971	12	yes	0.939548	11	no	1.35487	12	yes	0.988934	12	no	hepA	RNA polymerase-associated protein HepA	Transcription	Other
SO0576	1.49147	11	no	1.06139	11	no	1.2534	12	yes	1.2937	11	yes	1.79796	12	yes	1.11778	12	no	-	PhoH family protein	Unknown function	General
SO0577	1.07103	4	yes	1.17698	12	no	0.922817	12	no	0.927708	11	no	1.05573	12	no	1.41937	12	no	-	sensory box histidine kinase/response regulator	Signal transduction	Two-component systems
SO0578	1.14314	10	yes	1.05104	12	no	1.18501	8	no	0.942261	11	no	0.9927	10	no	1.6727	12	no	-	hypothetical protein	HP	HP
SO0579	0.959291	11	yes	0.859558	12	no	1.18074	11	no	0.919498	12	no	1.05554	12	no	1.16814	12	no	-	serine/threonine protein kinase, putative	Regulatory functions	Protein interactions
SO0580	0.748316	12	yes	1.05329	11	no	1.02657	12	no	1.07726	9	no	2.62464	10	yes	1.15403	9	no	-	hypothetical protein	HP	HP
SO0581	1.28046	12	yes	0.818597	8	no	1.11233	11	no	2.24711	11	yes	2.41309	12	yes	0.864919	12	no	-	hypothetical protein	HP	HP
SO0582	1.2447	12	no	0.86414	12	no	1.06877	12	no	1.23889	12	no	1.4848	12	yes	1.14715	12	no	tpm	thiopurine S-methyltransferase	Cellular processes	Detoxification
SO0583	0.84257	10	yes	1.16168	7	no	1.1375	12	no	1.19501	9	no	1.65137	12	yes	1.3212	12	no	bfd	bacterioferritin-associated ferredoxin	Transport and binding proteins	Cations
SO0584	1.35237	12	no	0.982619	12	no	1.02221	11	no	0.951058	11	no	1.00445	12	no	0.909689	12	no	-	methyl-accepting chemotaxis protein	Cellular processes	Chemotaxis and motility
SO0585	0.889318	12	no	0.999031	12	no	1.10925	12	no	0.716096	12	yes	0.525587	11	yes	3.91775	10	yes	-	D-isomer specific 2-hydroxyacid dehydrogenase family protein	Unknown function	Enzymes of unknown specificity
SO0586	1.226	11	no	1.53542	11	yes	0.910298	12	no	1.13753	11	no	0.958777	12	no	1.03259	12	no	-	conserved hypothetical protein	Hypothetical proteins	Conserved
SO0587	0.951845	12	yes	1.10955	12	no	1.02768	12	no	1.03082	12	no	0.676884	12	yes	2.0363	10	yes	-	glycerophosphoryl diester phosphodiesterase, putative	Fatty acid and phospholipid metabolism	Degradation
SO0588	0.935886	11	no	1.01487	12	no	0.955691	12	no	0.785064	12	yes	1.1928	11	no	1.3095	12	no	-	transporter, putative	Transport and binding proteins	Unknown substrate
SO0589	0.953724	8	yes	0.880431	12	no	1.03602	12	no	1.2509	12	no	1.01247	10	no	0.354556	12	yes			Unknown function	General
SO0590	0.788529	8	yes	0.851735	12	no	0.941767	12	no	0.999159	12	no	0.798088	12	no	0.792477	12	no			Fatty acid and phospholipid metabolism	Biosynthesis
SO0591	1.03255	8	no	0.987179	12	no	0.616819	9	yes	0.996066	12	no	1.10611	12	no	1.42627	12	no	-	conserved hypothetical protein TIGR00157	Hypothetical proteins	Conserved
SO0592	0.820808	12	yes	0.959635	12	no	0.853305	10	no	1.15822	11	no	0.929607	12	no	1.57068	12	no	orn	oligoribonuclease	Transcription	Degradation of RNA
SO0593	1.78502	5	yes	1.165	7	no	1.21557	12	yes	1.52349	9	yes	1.26618	9	no	0.967265	11	no	-	hypothetical protein	HP	HP
SO0594	0.869777	12	yes	1.40577	10	no	0.732124	7	yes	1.21988	10	no	0.586589	7	yes	0.262884	7	yes	-	hypothetical protein	HP	HP
SO0595	1.55318	12	no	1.31048	12	no	1.17507	12	no	1.43937	12	yes	2.09536	12	yes	1.54016	12	no	-	hypothetical protein	HP	HP
SO0597	3.65497	12	no	1.44059	8	no	0.921205	12	no	1.04034	6	no	1.95266	9	yes	1.33342	12	no	-	hypothetical protein	HP	HP
SO0598	1.26566	12	no	1.29752	10	no	0.898609	12	no	1.20667	9	no	1.16281	11	no	1.29436	10	no	yjeF	yjeF protein	Unknown function	General
SO0599	1.03901	12	no	1.09831	10	no	0.794609	12	yes	1.00365	8	no	2.30168	8	yes	1.15648	10	no	-	conserved hypothetical protein TIGR00150	Hypothetical proteins	Conserved
SO0600	1.02715	11	no	1.00437	12	no	0.855381	12	no	1.06582	12	no	1.28947	12	no	0.712336	12	no	amiB	N-acetylmuramoyl-L-alanine amidase	Cell envelope	Biosynthesis and degradation of surface polysaccharides and lipopolysaccharides
SO0601	0.866649	12	no	1.00716	12	no	0.874065	10	no	1.06135	12	no	1.11991	12	no	0.768972	12	no	mutL	DNA mismatch repair protein MutL	DNA metabolism	DNA replication, recombination, and repair
SO0602	1.16014	12	no	0.878796	12	no	1.03389	12	no	1.04572	12	no	0.774299	12	no	0.591104	12	no	miaA	tRNA delta(2)-isopentenylpyrophosphate transferase	Protein synthesis	tRNA and rRNA base modification
SO0603	0.96637	12	no	0.925628	12	no	0.975324	12	no	0.794516	12	no	0.578871	10	yes	0.583841	12	no	hfq	host factor-I protein	Regulatory functions	Other
SO0604	1.02002	12	yes	1.08609	12	no	0.84196	12	no	0.891158	12	no	0.952782	12	no	1.65442	12	no	hflX	GTP-binding protein HflX	Unknown function	General
SO0605	0.985866	12	yes	1.03764	12	no	1.03244	12	no	0.902693	12	no	0.501938	12	yes	1.74002	11	no	hflK	hflK protein	Protein fate	Degradation of proteins, peptides, and glycopeptides
SO0606	0.965962	12	yes	1.06321	12	no	1.01881	12	no	0.822208	12	no	0.567107	12	yes	0.966401	12	no	hflC	hflC protein	Protein fate	Degradation of proteins, peptides, and glycopeptides
SO0607	0.596927	11	yes	0.668659	11	yes	0.998389	12	no	1.5595	11	yes	1.861	7	yes	5.08541	9	yes	-	hypothetical protein	HP	HP
SO0608	0.610026	10	no	1.04281	12	no	0.973082	12	no	0.925574	12	no	1.05008	12	no	1.85413	12	yes	petA	ubiquinol-cytochrome c reductase, iron-sulfur subunit	Energy metabolism	Electron transport
SO0609	0.661357	12	no	0.990381	12	no	0.984879	12	no	0.896328	12	no	0.828185	12	no	0.482011	12	yes	petB	ubiquinol-cytochrome c reductase, cytochrome b	Energy metabolism	Electron transport
SO0610	0.805593	12	yes	1.14782	9	no	1.10406	12	no	1.41772	10	yes	0.377862	12	yes	2.63238	12	yes	petC	ubiquinol-cytochrome c reductase, cytochrome c1	Energy metabolism	Electron transport
SO0611	1.01655	12	yes	1.19502	11	no	0.897014	12	no	1.00392	12	no	0.869402	12	no	0.653017	11	no	sspA	stringent starvation protein a	Cellular processes	Adaptations to atypical conditions
SO0612	0.888499	12	yes	1.14274	12	no	0.858556	12	no	0.948373	12	no	0.903138	12	no	0.982645	10	no	sspB	stringent starvation protein b	Cellular processes	Adaptations to atypical conditions
SO0613	0.680302	9	yes	0.9882	11	no	0.90755	12	no	0.876635	11	no	1.05421	12	no	1.15564	11	no	pabA	para-aminobenzoate synthase glutamine amidotransferase, component II	Biosynthesis of cofactors, prosthetic groups, and carriers	Folic acid
SO0614	0.7607	12	no	0.894828	12	no	0.91014	10	no	0.694371	12	yes	0.813894	10	no	0.863956	12	no	-	dipeptidyl peptidase IV, putative	Cell envelope	Other
SO0615	1.21764	12	no	1.1109	12	no	1.04505	12	no	1.21197	11	no	0.846268	11	no	0.865107	11	no	-	hypothetical protein	HP	HP
SO0616	1.3101	12	no	1.09338	11	no	1.02613	12	no	0.968375	11	no	1.27499	9	no	1.43055	11	no	-	esterase, putative	Cell envelope	Other
SO0617	0.958888	12	no	0.88321	12	no	1.04453	12	no	1.22823	12	no	0.927591	12	no	1.60412	12	no	argD	acetylornithine aminotransferase	Amino acid biosynthesis	Glutamate family
SO0618	0.97139	12	no	0.864613	12	no	0.915221	11	no	1.14995	12	no	1.03982	12	no	3.16738	11	yes	astA	arginine N-succinyltransferase	Energy metabolism	Amino acids and amines
SO0619	1.02948	11	no	0.907123	12	no	0.862022	12	no	1.04498	9	no	0.594149	12	yes	2.50496	12	yes	astD	succinylglutamic semialdehyde dehydrogenase	Energy metabolism	Amino acids and amines
SO0620	1.0864	12	yes	1.04928	12	no	0.896001	11	no	1.1191	12	no	0.508249	12	yes	0.906279	12	no	-	conserved hypothetical protein	Hypothetical proteins	Conserved
SO0621	1.05417	12	no	0.869928	11	no	0.840015	12	no	1.09802	12	no	0.860419	12	no	1.39409	12	no	-	sensor histidine kinase	Signal transduction	Two-component systems
SO0622	1.01932	11	no	0.855348	12	no	0.93936	12	no	0.904722	12	no	1.10976	8	no	1.24432	12	no	-	DNA-binding response regulator	Regulatory functions	DNA interactions
SO0623	1.19925	9	yes	0.880899	12	no	0.874254	12	no	1.01885	12	no	0.853807	12	no	0.629488	11	no	-	hypothetical protein	HP	HP
SO0624	1.12934	7	yes	1.20917	12	no	0.963404	12	no	0.949327	12	no	0.934902	12	no	1.28893	12	no	crp	catabolite gene activator	Regulatory functions	DNA interactions
SO0625	0.929516	10	no	1.06712	12	no	1.23118	9	no	0.724335	12	yes	0.454608	12	yes	1.03732	11	no	-	conserved domain protein	Hypothetical proteins	Domain
SO0626	0.829831	12	no	1.57811	10	yes	0.991247	12	no	1.382	9	yes	1.40674	10	yes	1.18471	12	no	-	hypothetical protein	HP	HP
SO0627	0.73937	12	no	1.0727	12	no				1.19937	12	no	1.89122	9	yes	1.9844	9	yes	-	conserved hypothetical protein	Hypothetical proteins	Conserved
SO0628	1.18498	10	no	0.935917	11	no	0.79227	12	yes	1.49482	11	yes	1.3439	10	no	2.08282	10	yes	-	GGDEF domain protein	Unknown function	General
SO0629		12	yes	0.837423	7	no	0.877488	10	no	1.1477	8	no	1.20786	9	no	1.11691	12	no	-	hypothetical protein	HP	HP
SO0630	1.06421	11	no	1.03186	12	no	0.917922	12	no	1.05705	12	no	1.34507	9	no	0.583941	11	no	nosA	TonB-dependent receptor	Transport and binding proteins	Cations
SO0631	0.943134	11	no	1.24347	8	no	1.03299	11	no	1.18032	9	no	0.733616	8	no	0.496355	11	yes	-	hypothetical protein	HP	HP
SO0632	0.874911	11	no	1.22804	12	no	1.07815	11	no	0.870407	12	no	0.645946	12	yes	2.07532	11	yes	hrpB	ATP-dependent helicase HrpB	Unknown function	Enzymes of unknown specificity
SO0633	0.799276	6	no	0.929901	12	no	1.01784	12	no	0.705842	12	yes	1.0569	7	no	1.20563	10	no	mrcB	penicillin-binding protein 1B	Cell envelope	Biosynthesis of murein sacculus and peptidoglycan
SO0635	0.894642	9	yes	0.953508	10	no	0.981043	10	no	0.703544	7	yes	0.818686	9	no	1.15992	12	no	ppiC-1	peptidyl-prolyl cis-trans isomerase C	Protein fate	Protein folding and stabilization
SO0636	0.973028	10	yes	0.99141	12	no	0.858875	10	no	1.00375	11	no	1.08599	12	no	0.75347	12	no	-	acetyltransferase, GNAT family	Unknown function	Enzymes of unknown specificity
SO0637	1.15795	12	yes	0.965929	11	no	1.30584	10	yes	1.01621	9	no	0.967873	11	no	0.980498	11	no	-	conserved hypothetical protein	Hypothetical proteins	Conserved
SO0638	1.19192	7	no	1.08464	8	no	1.20558	12	no	1.06734	10	no	2.24916	10	yes	0.341498	10	yes	-	hypothetical protein	HP	HP
SO0639	1.24468	7	yes	1.08745	9	no	1.32942	11	yes	1.10684	10	no	1.67382	8	yes	0.501852	11	yes	-	Collagenase family	Protein fate	Degradation of proteins, peptides, and glycopeptides
SO0640	1.74762	8	yes	1.19942	12	no	0.706528	9	yes	1.24011	10	no	0.851795	11	no	2.32149	12	yes	-	alcohol dehydrogenase, zinc-containing	Energy metabolism	Fermentation
SO0641	1.88787	7	yes	1.23646	12	no	1.23277	10	yes	1.58109	12	yes	1.05369	12	no	0.625984	11	no	-	prophage MuSo1, transcriptional regulator, Cro/CI family	Other categories	Prophage functions
SO0642	1.04664	9	no	0.731787	10	no	1.4074	11	yes	1.72329	7	yes	1.49809	9	yes	0.748753	12	no	-	hypothetical protein	HP	HP
SO0643	1.68642	8	yes	0.681719	12	yes	1.24417	10	yes	1.10662	12	no	1.82308	11	yes	1.86906	12	yes	-	transposase, putative	Other categories	Transposon functions
SO0644	1.32958	9	no	1.18427	12	no	1.32513	12	yes	1.14113	12	no	1.07378	12	no	5.58285	12	yes	-	prophage MuSo1, DNA transposition protein, putative	Other categories	Prophage functions
SO0645	1.29362	7	yes	1.26402	9	no	1.08662	8	no	1.42584	11	yes	0.752829	10	no	8.30646	12	yes	-	hypothetical protein	HP	HP
SO0646	1.09338	8	no	0.533036	9	yes	1.32762	12	yes	1.06075	11	no	1.16663	11	no	10.8059	12	yes	-	hypothetical protein	HP	HP
SO0647	0.729492	7	no	0.488083	8	yes	1.048	9	no	0.920547	8	no	1.04043	10	no	0.947182	12	no	-	hypothetical protein	HP	HP
SO0648	1.14611	8	yes	0.943998	12	no	0.920975	8	no	1.47897	11	yes	0.458175	12	yes	2.37423	12	yes	-	conserved hypothetical protein	Hypothetical proteins	Conserved
SO0649	1.467	12	no	1.24249	11	no	0.884696	12	no	1.40368	12	yes	0.602288	12	yes	6.01489	11	yes	-	hypothetical protein	HP	HP
SO0650	0.974596	11	yes	0.403113	10	yes	1.02028	12	no	1.99731	6	yes	1.39195	10	yes	2.18091	11	yes	-	hypothetical protein	HP	HP
SO0651	1.08842	12	yes	0.745901	11	no	0.955422	12	no	1.49753	12	yes	1.00873	12	no	3.10206	12	yes	-	conserved hypothetical protein	Hypothetical proteins	Conserved
SO0652	1.82907	11	no	0.822822	11	no	0.952373	12	no	1.16456	11	no	0.936327	12	no	3.50783	12	yes	-	prophage MuSo1, positive regulator of late transcription, putative	Regulatory functions	Other
SO0653	1.14282	8	yes	1.01193	12	no	1.16152	12	no	1.00088	12	no	0.891487	12	no	1.66967	11	no	-	hypothetical protein	HP	HP
SO0654	1.25971	7	yes	0.916197	12	no	1.03412	12	no	0.930627	12	no	0.798496	10	no	2.50786	11	yes	-	hypothetical protein	HP	HP
SO0655	1.30062	5	no	0.983705	12	no	0.839538	11	no	0.628191	12	yes	0.500866	12	yes	0.989363	12	no	-	hypothetical protein	HP	HP
SO0658	1.14576	11	no	0.782176	9	no	1.04425	12	no	1.17702	11	no	0.667024	10	yes	2.20552	11	yes	-	hypothetical protein	HP	HP
SO0659	0.812425	10	no	0.971593	11	no	1.3823	11	yes	1.07435	11	no	1.0128	8	no	2.23137	9	yes	-	lysozyme, putative	Cell envelope	Biosynthesis and degradation of surface polysaccharides and lipopolysaccharides
SO0660	1.56379	12	yes	0.941131	11	no	1.37133	10	yes	1.08538	11	no	0.966875	10	no	1.18352	11	no	-	hypothetical protein	HP	HP
SO0661	1.10179	7	yes	2.21536	10	yes	0.954773	6	no	0.825194	9	no	5.49918	8	yes	0.831704	11	no	-	zinc finger-related protein	Unknown function	General
SO0662	1.12465	7	yes	0.535128	10	yes	1.04301	11	no	0.835453	8	no	0.849131	9	no	1.35744	11	no	-	conserved hypothetical protein	Hypothetical proteins	Conserved
SO0663	0.937181	9	yes	1.44085	10	yes	0.913127	10	no	1.0384	6	no	0.557078	8	yes	1.22025	11	no	-	conserved hypothetical protein	Hypothetical proteins	Conserved
SO0664	1.2334	11	no	1.53078	9	yes	1.14536	11	no	0.616577	9	yes	1.22298	9	no	0.698351	12	no	-	hypothetical protein	HP	HP
SO0665	2.58954	11	yes	0.968391	8	no	1.27271	11	yes	0.656245	6	yes	1.96436	5	yes	1.05514	11	no	-	conserved hypothetical protein	Hypothetical proteins	Conserved
SO0666	2.12042	12	no	1.28412	11	no	1.03134	12	no	1.06481	11	no	0.618621	9	yes	2.65266	9	yes	-	prophage MuSo1, portal protein, putative	Other categories	Prophage functions
SO0667	1.23974	11	yes	1.44503	11	yes	0.747559	9	yes	0.582985	5	yes	1.42616	8	no	0.840975	11	no	-	conserved hypothetical protein	Hypothetical proteins	Conserved
SO0668	0.904101	9	no	1.04943	11	no	1.05761	12	no	1.62282	9	yes	1.60285	9	yes	0.601897	12	no	-	prophage MuSo1, F protein, putative	Other categories	Prophage functions
SO0669	1.40727	12	no	0.797432	12	no	0.906315	12	no	1.02173	11	no	2.36204	9	yes	1.55727	12	no	-	prophage MuSo1, virion morphogenesis protein	Other categories	Prophage functions
SO0670	1.10762	7	yes	0.845349	12	no	1.08585	10	no	0.768684	10	yes	1.03614	9	no	0.795619	12	no	-	hypothetical protein	HP	HP
SO0671	1.29665	8	no	0.889073	11	no	1.23537	12	yes	0.823545	12	no	1.09579	12	no	0.731501	12	no	-	hypothetical protein	HP	HP
SO0672	1.17497	8	yes	0.755691	12	no	1.0267	12	no	0.720669	11	yes	0.651338	11	yes	2.16006	11	yes	-	hypothetical protein	HP	HP
SO0673	0.945923	6	yes	0.949156	12	no	1.16642	12	no	1.0567	11	no	0.910834	12	no	1.33025	12	no	-	hypothetical protein	HP	HP
SO0674	2.40814	4	no	0.747533	11	no	1.17825	8	no	1.1819	12	no	0.533835	7	yes	1.15125	12	no	-	prophage MuSo1, protein Gp32, putative	Other categories	Prophage functions
SO0675	0.946897	8	yes	1.03998	12	no	1.06198	10	no	0.900469	12	no	0.731301	11	yes	1.21046	12	no	-	prophage MuSo1, major head subunit, putative	Other categories	Prophage functions
SO0676	1.74291	11	no	1.06077	9	no	0.701971	8	yes	0.681982	8	yes	0.743062	12	yes	2.2354	11	yes	-	conserved hypothetical protein	Hypothetical proteins	Conserved
SO0677	3.70258	7	yes	0.716967	8	no	1.24554	9	yes	1.05914	5	no	0.924618	7	no	2.17884	12	yes	-	conserved hypothetical protein	Hypothetical proteins	Conserved
SO0678	0.831908	7	yes	0.54522	8	yes	1.02015	12	no	0.966016	7	no	1.09351	8	no	1.67506	12	no	-	hypothetical protein	HP	HP
SO0679	2.51591	8	no	1.74193	7	yes	1.17367	10	no	1.433	9	yes	1.85466	8	yes	1.39526	12	no	-	hypothetical protein	HP	HP
SO0680	0.94575	9	yes	0.74384	8	no	0.824754	11	no	5.20321	4	yes	1.53957	9	yes	1.03658	10	no	-	hypothetical protein	HP	HP
SO0681	0.687462	12	no	0.464823	11	yes	0.84955	12	no	0.547585	6	yes	1.54908	11	yes	0.89074	11	no	-	hypothetical protein	HP	HP
SO0682	1.24369	11	yes	0.92438	9	no	0.71518	12	yes	2.39144	6	yes	1.20249	8	no	1.1382	11	no	-	hypothetical protein	HP	HP
SO0683	1.12327	12	no	0.835406	9	no	1.05166	12	no	0.272125	6	yes	1.84163	8	yes	0.917188	12	no	-	hypothetical protein	HP	HP
SO0686	1.25027	9	yes	0.96208	10	no	1.02401	12	no	1.17205	11	no	0.808603	9	no	1.0961	12	no	-	hypothetical protein	HP	HP
SO0687	1.13686	12	no	0.841237	12	no	1.04265	12	no	1.2711	9	no	1.66356	10	yes	0.706973	12	no	-	hypothetical protein	HP	HP
SO0688	1.22027	7	yes	0.714024	12	yes	0.900744	11	no	1.18651	12	no	0.938825	12	no	1.89784	10	yes	-	hypothetical protein	HP	HP
SO0689	0.94296	12	no	0.975142	7	no	1.06745	12	no	1.06941	11	no	0.91099	12	no	0.765236	12	no	-	hypothetical protein	HP	HP
SO0690	0.583654	12	no	1.04116	10	no	0.858294	11	no	1.10168	10	no	0.769065	12	no	0.632347	11	no	-	type II DNA modification methyltransferase, putative	DNA metabolism	Restriction/modification
SO0691	1.04207	11	yes	1.19006	12	no	1.05361	12	no	1.21889	12	no	1.06844	12	no	0.577085	12	no	-	hypothetical protein	HP	HP
SO0692	0.753551	12	no	1.09999	8	no	0.990081	11	no	1.14265	7	no	0.895126	7	no	1.221	11	no	-	hypothetical protein	HP	HP
SO0693	1.06026	11	no	1.00318	12	no	0.786944	12	yes	1.00118	12	no	1.41374	12	yes	0.83305	12	no	galM	aldose 1-epimerase	Energy metabolism	Sugars
SO0694	0.932389	10	yes	0.772858	12	no	0.961328	12	no	1.09076	12	no	1.73737	12	yes	1.32141	12	no	galK	galactokinase	Energy metabolism	Sugars
SO0695	0.680195	11	yes	0.889704	12	no	0.898537	11	no	0.606541	11	yes	0.872078	12	no	0.586433	12	no	-	glutathione-regulated potassium-efflux system protein KefC, putative	Transport and binding proteins	Cations
SO0696	1.1558	8	yes	0.963132	12	no	0.67992	11	yes	1.00351	12	no	1.37739	10	yes	0.9885	12	no	dsbD	thiol:disulfide interchange protein DsbD	Protein fate	Protein folding and stabilization
SO0697	1.16949	12	no	1.10773	9	no	0.970864	12	no	1.18295	10	no	1.43273	9	yes	0.713871	10	no	cutA	periplasmic divalent cation tolerance protein CutA	Unknown function	General
SO0698	1.38198	12	no	0.795257	11	no	0.962359	12	no	1.05675	12	no	0.957272	11	no	0.690459	11	no	fsxA	fxsA protein	Unknown function	General
SO0699	1.28441	12	no	1.02609	11	no	0.812692	12	yes	1.32777	11	yes	1.65572	12	yes	0.566003	11	no	-	hypothetical protein	HP	HP
SO0700	1.54072	12	no	0.646013	12	yes	0.862419	12	no	1.649	10	yes	1.58692	11	yes	0.366675	10	yes	-	hypothetical protein	HP	HP
SO0701	0.9527	8	yes	0.84594	12	no	0.956337	12	no	0.898767	12	no	0.968005	12	no	0.602945	12	no	-	transcriptional regulator, LysR family	Regulatory functions	DNA interactions
SO0702	1.00414	12	no	0.823389	12	no	0.945404	12	no	0.869866	12	no	1.02928	12	no	0.775547	12	no	-	MATE efflux family protein	Transport and binding proteins	Other
SO0703	0.979335	10	yes	1.07331	12	no	0.60396	12	yes	0.715281	12	yes	0.240365	12	yes	0.405727	12	yes	groES	chaperonin GroES	Protein fate	Protein folding and stabilization
SO0704	0.999309	12	yes	1.0478	12	no	0.886747	12	no	0.977229	12	no	0.485922	12	yes	0.507549	12	yes	groEL	chaperonin GroEL	Protein fate	Protein folding and stabilization
SO0705	1.37551	12	no	1.39551	11	no	0.537234	12	yes	1.66724	10	yes	1.13939	6	no	1.48203	10	no	-	transcriptional regulator, Cro/CI family	Regulatory functions	DNA interactions
SO0706	0.982397	9	yes	0.664774	12	yes	0.593552	12	yes	1.03423	12	no	1.1504	11	no	1.31179	12	no	-	conserved hypothetical protein	Hypothetical proteins	Conserved
SO0707	0.750837	8	no	0.86224	9	no	0.625025	12	yes	1.08086	9	no	1.76573	7	yes	1.07487	11	no	-	hypothetical protein	HP	HP
SO0708	0.760872	9	no	1.05062	10	no	0.491108	10	yes	0.842305	12	no	1.13637	11	no	0.789129	12	no	-	transposase, mutator family	Other categories	Transposon functions
SO0709	1.1525	5	no	1.17277	12	no	0.955016	9	no	0.829553	12	no	0.874897	12	no	0.355526	12	yes	-	hypothetical protein	HP	HP
SO0710	0.824503	7	yes	0.841519	6	no	0.357392	11	yes	2.26429	5	yes	0.845793	9	no	1.60009	12	no	-	hypothetical protein	HP	HP
SO0711	0.893185	6	no	1.18088	6	no				1.16943	7	no	1.88047	7	yes	1.22194	12	no	-	hypothetical protein	HP	HP
SO0712	0.849332	5	yes	2.25973	6	yes	0.728005	11	yes	0.831056	5	no	0.815307	7	no	1.4033	12	no	-	hypothetical protein	HP	HP
SO0713		11	yes	1.01842	12	no	0.996885	10	no	0.86566	12	no	0.789801	12	no	0.39951	12	yes	-	hypothetical protein	HP	HP
SO0714	0.901155	12	yes	1.08697	8	no	0.925165	10	no	0.605271	8	yes	0.452632	11	yes	0.588287	11	no	-	monoheme cytochrome c	Energy metabolism	Electron transport
SO0715	1.60674	12	no	0.724671	11	no	2.10096	6	yes	2.01828	9	yes	0.409705	11	yes	0.609664	11	no	-	oxidoreductase, molybdopterin-binding	Unknown function	Enzymes of unknown specificity
SO0716	1.01199	12	yes	1.03549	10	no	1.05382	12	no	0.695019	6	yes	1.58575	8	yes	0.977297	11	no	-	monoheme cytochrome c, putative	Energy metabolism	Electron transport
SO0717	1.29291	10	no	0.960354	7	no	1.32753	11	yes	1.36835	7	yes	1.45437	8	yes	1.62067	11	no	-	monoheme cytochrome c	Energy metabolism	Electron transport
SO0718	1.2636	7	yes	1.03012	10	no	1.04387	12	no	1.16459	11	no	1.04958	12	no	1.14666	12	no	-	conserved hypothetical protein	Hypothetical proteins	Conserved
SO0719	0.807558	7	yes	1.19659	11	no	0.818294	12	yes	0.82426	12	no	0.698228	12	yes	1.14126	11	no	-	TonB-dependent receptor, putative	Transport and binding proteins	Cations
SO0720	0.967266	11	no	1.06766	12	no	1.00202	12	no	0.929707	12	no	0.487629	12	yes	1.14495	11	no	-	hypothetical protein	HP	HP
SO0721	0.771024	12	yes	0.901537	12	no	0.78505	10	yes	0.832641	12	no	0.528001	12	yes	1.50906	12	no	-	conserved hypothetical protein	Hypothetical proteins	Conserved
SO0723	1.05919	12	yes	0.949404	12	no	1.30768	10	yes	0.819848	12	no	0.93023	12	no	0.354803	12	yes	-	hypothetical protein	HP	HP
SO0724	0.604679	6	no	0.706762	12	yes	1.04426	11	no	1.04405	8	no	1.1309	10	no	1.7851	11	no	-	hypothetical protein	HP	HP
SO0725	1.34141	12	yes	0.984413	9	no	1.1325	12	no	1.34189	9	yes	0.0606628	5	yes	0.502734	8	no	katG-1	catalase/peroxidase HPI	Cellular processes	Detoxification
SO0726	1.12075	8	no	1.04704	11	no	1.32649	12	yes	0.893975	11	no	1.07291	10	no	0.942676	12	no	-	ABC transporter, ATP-binding protein	Transport and binding proteins	Unknown substrate
SO0727	1.29953	11	no	1.443	11	yes	0.868361	8	no	1.66874	12	yes	1.62566	11	yes	1.35632	12	no	-	conserved hypothetical protein	Hypothetical proteins	Conserved
SO0728	1.24999	11	no	0.854606	12	no	0.84869	12	no	1.21236	12	no	1.13096	12	no	0.983087	11	no	-	conserved hypothetical protein	Hypothetical proteins	Conserved
SO0729	1.24845	12	no	1.18539	8	no	0.87239	11	no	0.996481	10	no	1.99726	8	yes	1.82093	11	yes	-	hypothetical protein	HP	HP
SO0730	1.19863	11	yes	1.1259	12	no	1.05758	12	no	0.914019	12	no	0.774766	12	no	0.61589	12	no	-	hypothetical protein	HP	HP
SO0732	1.10227	8	yes	1.04535	9	no	0.890787	10	no	1.04608	10	no	0.852057	8	no	1.2413	12	no	-	conserved hypothetical protein	Hypothetical proteins	Conserved
SO0733	1.08968	7	yes	1.00847	12	no	1.05616	12	no	0.900941	12	no	0.911414	12	no	1.87922	11	yes	-	cold shock domain family protein	Cellular processes	Adaptations to atypical conditions
SO0734	1.06281	9	no	0.846543	12	no	1.02443	12	no	1.0638	12	no	1.68596	11	yes	0.776121	12	no	-	conserved hypothetical protein	Hypothetical proteins	Conserved
SO0735	1.06312	11	no	0.907085	12	no	0.940118	11	no	1.15393	12	no	1.15203	11	no	0.838608	11	no	-	hypothetical protein	HP	HP
SO0736	1.24246	12	no	1.31741	12	no	1.05874	12	no	1.37763	9	yes	0.8878	9	no	0.381229	11	yes	-	conserved hypothetical protein	Hypothetical proteins	Conserved
SO0737	1.30777	12	no	1.13218	10	no	0.935652	11	no	1.54001	11	yes	0.864808	9	no	1.0953	10	no	-	TonB-dependent receptor, putative	Transport and binding proteins	Cations
SO0738	0.775904	12	yes	2.03868	8	yes	0.823508	12	yes	1.66238	8	yes	7.68019	10	yes	1.09023	12	no			Central intermediary metabolism	Other
SO0739	1.03143	12	no	1.42182	8	no	0.844281	12	no	1.10506	10	no	2.14849	7	yes	1.22639	11	no			Central intermediary metabolism	Other
SO0740	0.976835	11	yes	1.26302	12	no	0.875832	12	no	0.951823	12	no	0.690851	12	yes	0.661887	12	no	-	melanin biosynthesis protein TyrA, putative	Cellular processes	Other
SO0741	0.890768	12	no	0.617962	10	yes	0.793519	12	yes	0.698198	10	yes	0.491893	11	yes	1.13432	12	no	ggt-1	gamma-glutamyltranspeptidase	Biosynthesis of cofactors, prosthetic groups, and carriers	Glutathione
SO0742	0.949142	10	no	1.11621	12	no	0.741779	12	yes	0.876758	12	no	0.571382	12	yes	1.33979	10	no	-	iron(III) ABC transporter, ATP-binding protein	Transport and binding proteins	Cations
SO0743	0.745996	12	no	1.09952	11	no	1.08344	12	no	1.12358	12	no	1.03988	12	no	1.46478	10	no	-	iron(III) ABC transporter, permease protein	Transport and binding proteins	Cations
SO0744	0.94659	12	yes	0.98478	12	no	1.26669	12	yes	0.814154	12	no	0.430694	12	yes	1.20043	12	no	-	iron(III) ABC transporter, periplasmic iron(III)-binding protein	Transport and binding proteins	Cations
SO0745	1.23075	12	no	0.997526	11	no	1.03256	11	no	1.33241	12	yes	1.1514	11	no	1.58103	12	no	-	hypothetical protein	HP	HP
SO0746	1.11081	10	yes	1.20856	12	no	1.00928	11	no	1.00729	12	no	0.620028	12	yes	1.27938	11	no	-	glutathione S-transferase family protein	Cellular processes	Detoxification
SO0747	1.00754	12	yes	0.862227	11	no	0.993551	12	no	0.943377	12	no	0.894629	12	no	1.63261	11	no	fpr	ferredoxin--NADP reductase	Energy metabolism	Electron transport
SO0748	1.1566	12	no	1.05125	11	no	1.25411	12	yes	1.93255	11	yes	2.57519	9	yes	0.691433	12	no	-	hypothetical protein	HP	HP
SO0749	0.723585	11	yes	0.884679	12	no	0.883189	7	no	0.946016	11	no	0.858174	12	no	1.52695	11	no	-	conserved hypothetical protein	Hypothetical proteins	Conserved
SO0750	0.920077	12	no	1.53164	9	yes	3.33842	12	yes	0.87049	10	no	0.44068	10	yes	0.912656	12	no	-	glutamate synthase, putative	Amino acid biosynthesis	Glutamate family
SO0752	0.828567	12	yes	0.872672	11	no	0.799521	12	yes	0.837288	9	no	1.60767	12	yes	1.12148	12	no	-	hypothetical protein	HP	HP
SO0753	5.54926	12	yes	2.22183	8	yes	1.39812	11	yes	4.51129	12	yes	2.11659	12	yes	1.50972	12	no	-	hypothetical protein	HP	HP
SO0754	0.966751	9	yes	0.915717	11	no	1.02445	12	no	0.899268	12	no	1.28798	9	no	1.36528	12	no	-	ABC transporter, ATP-binding protein	Transport and binding proteins	Unknown substrate
SO0755	1.9183	9	yes	1.14363	11	no	1.15335	12	no	1.42908	12	yes	1.3536	11	no	1.16638	10	no	-	hypothetical protein	HP	HP
SO0756	1.12088	6	yes	1.01274	12	no	1.04485	12	no	0.936046	12	no	0.881232	12	no	0.929301	12	no	aroG	phospho-2-dehydro-3-deoxyheptonate aldolase, phe-sensitive	Amino acid biosynthesis	Aromatic amino acid family
SO0757	1.38462	12	yes	1.14888	11	no	1.15632	11	no	1.40541	12	yes	1.04043	12	no	1.11289	11	no	-	TPR domain protein	Unknown function	General
SO0758	1.21754	10	yes	0.882299	12	no	1.2105	12	yes	0.840788	11	no	1.62214	11	yes	0.809626	11	no	-	hypothetical protein	HP	HP
SO0759	1.30595	12	no	0.381694	8	yes	1.11665	11	no	1.35416	7	no	1.41718	12	yes	1.00342	12	no	-	hypothetical protein	HP	HP
SO0760	1.35462	9	no	1.08042	12	no	0.943942	12	no	1.29606	12	yes	1.7655	11	yes	1.36752	12	no	amt	ammonium transporter	Transport and binding proteins	Cations
SO0761	0.752799	9	yes	0.986802	9	no	0.864254	12	no	1.33098	10	yes	0.689257	11	yes	1.44504	12	no	glnB-1	nitrogen regulatory protein P-II 1	Amino acid biosynthesis	Glutamate family
SO0762	1.177	12	yes	0.93232	11	no	1.09175	12	no	1.04215	12	no	0.738147	12	yes	1.36237	11	no	-	isochorismatase family protein	Unknown function	Enzymes of unknown specificity
SO0763	1.76624	10	no	0.939613	10	no	1.72451	11	yes	1.17895	11	no	1.04539	9	no	1.21716	12	no	-	hypothetical protein	HP	HP
SO0764	1.08558	12	no	0.836971	12	no	1.16816	11	no	0.873178	11	no	1.1109	11	no	1.6	12	no	-	hypothetical protein	HP	HP
SO0765	0.949673	12	no	0.77943	11	no	1.63354	12	yes	1.38549	12	yes	1.28297	12	no	3.33022	12	yes	-	threonine efflux protein, putative	Transport and binding proteins	Amino acids, peptides and amines
SO0766	1.586	12	yes	1.20148	11	no	1.05075	10	no	1.11239	10	no	1.60139	11	yes	1.26638	10	no	-	transcriptional regulator, AraC/XylS family	Regulatory functions	DNA interactions
SO0767	1.77377	11	yes	1.09698	11	no	1.02981	11	no	1.54337	12	yes	1.92751	12	yes	1.64555	12	no	-	transcriptional regulator, LysR family	Regulatory functions	DNA interactions
SO0768	1.09291	12	no	1.08155	12	no	0.814373	12	yes	1.03792	12	no	0.881442	12	no	2.48154	11	yes	-	conserved hypothetical protein	Hypothetical proteins	Conserved
SO0769	0.861519	11	no	1.12936	12	no	1.01588	12	no	0.966179	12	no	0.983399	12	no	0.778904	12	no	argR	arginine repressor	Regulatory functions	DNA interactions
SO0770	0.873299	11	no	1.07098	12	no	0.850572	12	no	0.619676	12	yes	0.421451	12	yes	0.970982	12	no	mdh	malate dehydrogenase	Energy metabolism	TCA cycle
SO0771	1.24433	12	no	1.06794	12	no	0.987048	12	no	1.49294	12	yes	1.03833	10	no	0.780705	11	no	-	conserved hypothetical protein	Hypothetical proteins	Conserved
SO0772	1.38306	12	no	0.882932	12	no	0.756294	11	yes	1.18455	12	no	0.841441	11	no	1.57382	12	no	-	oxidoreductase, short chain dehydrogenase/reductase family	Unknown function	Enzymes of unknown specificity
SO0774	0.985997	12	yes	0.781417	12	no	0.953128	10	no	1.14049	12	no	1.20953	12	no	0.921035	12	no	-	5-formyltetrahydrofolate cyclo-ligase family protein	Biosynthesis of cofactors, prosthetic groups, and carriers	Folic acid
SO0775	0.890319	11	yes	0.914108	12	no	1.07775	12	no	0.970553	12	no	1.07586	12	no	0.739298	10	no	-	conserved hypothetical protein	Hypothetical proteins	Conserved
SO0776	1.03252	12	no	1.00913	11	no	1.07729	12	no	1.05094	12	no	1.03729	12	no	0.304029	12	yes	-	conserved hypothetical protein	Hypothetical proteins	Conserved
SO0777	0.85237	12	yes	0.923212	12	no	0.943998	12	no	0.916397	12	no	0.742907	11	no	1.2188	12	no	ubiH	2-octaprenyl-6-methoxyphenol hydroxylase	Biosynthesis of cofactors, prosthetic groups, and carriers	Menaquinone and ubiquinone
SO0778	0.89495	11	yes	1.0486	11	no	0.850267	10	no	0.849103	11	no	0.789424	12	no	2.0561	11	yes	-	oxidoreductase, FAD-binding, UbiH/Coq6 family	Unknown function	Enzymes of unknown specificity
SO0779	0.623492	12	yes	1.10611	12	no	0.987878	12	no	0.862824	12	no	0.653113	12	yes	1.03222	12	no	gcvT	glycine cleavage system T protein	Energy metabolism	Amino acids and amines
SO0780	0.793175	10	yes	1.16959	12	no	0.780153	12	yes	0.732117	12	yes	0.402376	12	yes	1.5069	11	no	gcvH	glycine cleavage system H protein	Energy metabolism	Amino acids and amines
SO0781	0.85264	8	yes	1.10327	12	no	0.740185	12	yes	1.04607	12	no	0.980887	12	no	0.828933	12	no	gcvP	glycine cleavage system P protein	Energy metabolism	Amino acids and amines
SO0782	0.664189	10	yes	0.979273	11	no	0.81902	11	yes	0.736314	8	yes	0.269806	8	yes	0.82988	11	no	-	hypothetical protein	HP	HP
SO0783	0.738149	11	no	1.02929	12	no				0.645564	10	yes	0.555915	10	yes	0.335631	12	yes	-	hypothetical protein	HP	HP
SO0784	0.589614	7	yes	1.03924	11	no	1.07909	12	no	0.629215	12	yes	0.78577	10	no	2.17416	12	yes	-	hypothetical protein	HP	HP
SO0785		12	yes	1.17785	11	no	1.10599	8	no	0.862093	7	no	0.997251	8	no	1.28103	11	no	-	hypothetical protein	HP	HP
SO0786	1.29214	9	no	1.01506	10	no	0.875345	12	no	1.44691	8	yes	2.85886	7	yes	0.758382	12	no	-	hypothetical protein	HP	HP
SO0787	0.600041	5	yes	1.19336	10	no	0.968287	12	no	1.32686	8	no	5.32328	6	yes	1.17758	12	no	-	hypothetical protein	HP	HP
SO0788	0.786115	6	yes	2.55797	8	yes	0.984951	8	no	0.560836	10	yes	0.928239	11	no	1.10402	12	no	-	conserved hypothetical protein	Hypothetical proteins	Conserved
SO0789	0.931892	12	yes	0.937333	12	no	1.0028	12	no	0.934151	12	no	1.05488	12	no	1.06953	11	no	-	conserved hypothetical protein	Hypothetical proteins	Conserved
SO0790	1.25246	10	yes	0.976141	8	no	1.01369	12	no	1.03998	10	no	1.81013	9	yes	0.901413	11	no	-	hypothetical protein	HP	HP
SO0791	1.18889	12	yes	0.900313	12	no	1.58567	8	yes	1.16964	12	no	1.20966	12	no	0.499479	11	yes	-	transcriptional regulator, LysR family	Regulatory functions	DNA interactions
SO0792	1.14108	12	no	0.848457	11	no	1.17705	9	no	1.05425	12	no	1.24379	11	no	1.5105	11	no	-	conserved hypothetical protein	Hypothetical proteins	Conserved
SO0793	1.30759	12	yes	1.68825	10	yes	1.17508	12	no	1.06392	10	no	1.68422	10	yes	0.84326	12	no	-	hypothetical protein	HP	HP
SO0794	2.92901	12	yes	0.408999	9	yes	1.08463	12	no	0.806589	7	no	1.64266	11	yes	0.49935	11	yes	-	hypothetical protein	HP	HP
SO0795	0.817739	12	no	1.02469	12	no	1.21737	12	yes	1.0658	12	no	0.832826	12	no	0.783213	11	no	-	conserved hypothetical protein	Hypothetical proteins	Conserved
SO0796	1.29295	12	yes	0.877674	12	no	1.47356	12	yes	1.22564	12	no	1.50191	9	yes	0.652871	10	no	-	GGDEF family protein	Unknown function	General
SO0797	1.27778	8	yes	1.33391	12	no	0.971989	12	no	1.56188	11	yes	1.93569	11	yes	0.934859	12	no	-	hypothetical protein	HP	HP
SO0798	1.16068	12	yes	1.14201	12	no	1.08163	12	no	0.980928	10	no	1.10871	11	no	1.90056	11	yes	-	conserved hypothetical protein	Hypothetical proteins	Conserved
SO0799	1.2984	12	yes	0.961338	12	no	1.04589	12	no	0.977633	12	no	1.46726	12	yes	0.90963	12	no	-	conserved hypothetical protein	Hypothetical proteins	Conserved
SO0800	1.25148	9	yes	0.870157	12	no	1.10563	12	no	1.05745	9	no	0.527445	7	yes	1.07893	11	no	-	hypothetical protein	HP	HP
SO0801	0.892022	12	yes	0.989357	12	no	0.651215	8	yes	0.981431	12	no	0.910453	12	no	0.867213	12	no	-	conserved hypothetical protein	Hypothetical proteins	Conserved
SO0802	1.21573	10	no	0.92493	12	no	1.49621	12	yes	0.973039	12	no	1.04164	12	no	1.67228	12	no	-	MATE efflux family protein	Transport and binding proteins	Other
SO0803	0.768265	12	yes	1.22753	9	no	1.61717	12	yes	1.14592	9	no	2.11776	8	yes	1.2077	11	no	-	hypothetical protein	HP	HP
SO0804	1.39882	12	yes	1.14943	12	no	1.12307	11	no	1.44351	12	yes	1.07416	12	no	0.80552	12	no	-	hypothetical protein	HP	HP
SO0805	1.39708	12	yes	1.26251	11	no	1.12389	12	no	1.47206	12	yes	1.28728	12	no	0.333539	12	yes	-	CBS domain protein	Unknown function	General
SO0806	1.6809	12	yes	0.854922	12	no	0.942393	12	no	1.5773	11	yes	1.4126	7	no	0.466838	12	yes	-	alkaline phosphatase, putative	Central intermediary metabolism	Other
SO0807	0.577168	12	no	1.33332	10	no	0.283175	12	yes	0.862447	10	no	0.492186	9	yes	0.80507	11	no	hpt-1	hypoxanthine-guanine phosphoribosyltransferase	Purines, pyrimidines, nucleosides, and nucleotides	Salvage of nucleosides and nucleotides
SO0808	0.963338	11	no	1.10869	12	no	0.67045	12	yes	0.89638	12	no	0.677675	11	yes	0.99354	12	no	-	conserved hypothetical protein	Hypothetical proteins	Conserved
SO0809	0.436033	12	yes	0.688909	10	yes	0.572392	12	yes	0.836464	7	no	0.301022	9	yes	0.400913	9	yes	azu	azurin precursor	Energy metabolism	Electron transport
SO0810	0.802959	12	no	0.770879	10	no	0.945054	12	no	0.57223	12	yes	0.455145	12	yes	1.56296	12	no	rbsK	ribokinase	Energy metabolism	Sugars
SO0811	0.634063	12	no	0.823928	11	no	0.957474	12	no	0.422917	12	yes	0.27168	11	yes	0.668396	11	no	-	inosine-uridine preferring nucleoside hydrolase family protein	Purines, pyrimidines, nucleosides, and nucleotides	Salvage of nucleosides and nucleotides
SO0812	0.831645	11	no	0.933149	12	no	0.927801	12	no	1.01165	12	no	0.95735	12	no	1.41068	12	no	-	hypothetical protein	HP	HP
SO0813	0.924714	12	yes	1.1047	12	no	1.0114	12	no	0.73312	12	yes	0.534441	11	yes	1.12094	12	no	-	hypothetical protein	HP	HP
SO0814	1.0994	11	yes	1.01342	11	no	0.892559	12	no	1.5638	8	yes	1.95269	8	yes	0.820945	11	no	-	hypothetical protein	HP	HP
SO0815	0.684235	10	yes	1.12061	12	no	0.980901	12	no	0.70534	12	yes	0.644931	10	yes	2.46393	11	yes	-	TonB-dependent receptor C-terminal domain protein	Unknown function	General
SO0816	1.13393	12	yes	1.01338	12	no	1.13082	11	no	0.97917	12	no	0.878766	12	no	0.592151	12	no	-	hypothetical protein	HP	HP
SO0817	1.06463	12	no	0.865061	12	no	0.584794	12	yes	0.986856	12	no	1.01363	10	no	0.596039	10	no	metR	transcriptional activator protein MetR	Regulatory functions	DNA interactions
SO0818	1.05632	4	yes	0.780416	11	no	0.585095	12	yes	1.11357	11	no	0.513405	8	yes	1.44246	10	no	metE	5-methyltetrahydropteroyltriglutamate--homocysteine methyltransferase	Amino acid biosynthesis	Aspartate family
SO0820	0.678199	12	no	0.653991	12	yes	0.655762	11	yes	0.598282	12	yes	0.669997	12	yes	1.35517	12	no	-	HlyD family secretion protein	Transport and binding proteins	Other
SO0821	0.745124	12	yes	0.517932	10	yes	1.01803	12	no	0.626941	11	yes	0.556703	10	yes	1.23578	12	no	-	ABC transporter, ATP-binding/permease protein	Transport and binding proteins	Unknown substrate
SO0822	0.620596	12	no	0.553724	10	yes	1.01074	12	no	0.568434	11	yes	0.54024	11	yes	0.736887	11	no	-	outer membrane efflux family protein	Transport and binding proteins	Unknown substrate
SO0823	0.764346	4	no	0.920718	12	no	4.39342	4	yes	0.825902	11	no	0.93266	12	no	1.35348	12	no	-	conserved hypothetical protein	Hypothetical proteins	Conserved
SO0824	1.01024	12	no	0.886659	12	no	0.97174	11	no	1.34245	12	yes	1.09867	12	no	1.25434	11	no	-	conserved hypothetical protein	Hypothetical proteins	Conserved
SO0825	4.60513	12	no	1.38649	10	no	0.986789	12	no	0.620882	6	yes	0.760435	10	no	1.01136	11	no	-	hypothetical protein	HP	HP
SO0826	1.15615	11	no	0.705444	8	no	1.16019	12	no	1.24056	9	no	2.18669	9	yes	0.649426	12	no	-	conserved hypothetical protein	Hypothetical proteins	Conserved
SO0827	0.620037	12	no	1.2475	11	no	1.05669	12	no	0.88594	12	no	0.608365	11	yes	0.80562	11	no	lldP	L-lactate permease	Transport and binding proteins	Carbohydrates, organic alcohols, and acids
SO0828	0.883112	11	no	0.971276	12	no	0.914431	7	no	1.20907	11	no	1.15099	12	no	1.3678	12	no	-	conserved hypothetical protein	Hypothetical proteins	Conserved
SO0829	1.15556	12	no	0.485781	10	yes	0.964087	12	no	0.695719	8	yes	1.21153	10	no	2.41655	11	yes	-	hypothetical protein	HP	HP
SO0830	0.85325	10	yes	1.05115	12	no	1.06043	12	no	0.868189	11	no	0.563615	12	yes	1.22282	12	no	-	alkaline phosphatase	Central intermediary metabolism	Other
SO0831	1.01934	9	yes	0.939255	12	no	0.912877	11	no	0.717336	12	yes	0.840691	12	no	1.0198	12	no	gshB	glutathione synthetase	Biosynthesis of cofactors, prosthetic groups, and carriers	Glutathione
SO0832	0.898909	12	no	0.859893	12	no	1.17088	12	no	1.0318	12	no	1.01512	11	no	0.775274	12	no	-	conserved hypothetical protein TIGR00046	Hypothetical proteins	Conserved
SO0833	0.889851	12	no	0.878439	12	no	1.05148	12	no	0.9435	12	no	1.05511	11	no	1.11846	12	no	endA	endonuclease I	DNA metabolism	Degradation of DNA
SO0834	0.97938	11	no	0.786811	12	no	0.931104	12	no	1.00777	12	no	1.12971	12	no	1.64888	12	no	-	sprT protein, putative	Unknown function	General
SO0835	1.09024	12	yes	0.991384	12	no	0.84	11	no	0.810767	12	no	1.06251	12	no	1.73835	10	no	-	conserved hypothetical protein	Hypothetical proteins	Conserved
SO0836	0.723082	12	yes	0.751804	8	no	1.27395	12	yes	3.34402	5	yes	1.55076	8	yes	0.705583	12	no	-	hypothetical protein	HP	HP
SO0837	1.69616	11	yes	1.04594	11	no	0.993787	12	no	1.5402	12	yes	2.02246	12	yes	1.02441	11	no	-	beta-lactamase, putative	Cellular processes	Toxin production and resistance
SO0838		12	yes	0.853286	10	no	1.2044	12	no	1.18902	10	no	2.18638	10	yes	0.550347	9	no	-	hypothetical protein	HP	HP
SO0839	1.02257	12	yes	0.934952	12	no	1.21194	12	yes	1.15544	12	no	0.974285	12	no	0.772471	12	no	-	transcriptional regulator, LysR family	Regulatory functions	DNA interactions
SO0840	0.923587	12	yes	1.00408	12	no	1.14307	12	no	0.708707	12	yes	0.364881	12	yes	0.634087	11	no	-	acetyl-CoA carboxylase multifunctional enzyme accADC, carboxyl transferase subunit alpha/carboxyl transferase subunit beta/biotin carboxylase	Fatty acid and phospholipid metabolism	Biosynthesis
SO0841	1.18217	12	yes	0.999385	12	no	1.71297	10	yes	1.45835	12	yes	2.12928	11	yes	0.978678	12	no	-	GGDEF domain protein	Unknown function	General
SO0842	0.65862	9	yes	0.992152	12	no	0.982577	10	no	0.717933	12	yes	0.69703	12	yes	0.739673	12	no	fusA-2	translation elongation factor G	Protein synthesis	Translation factors
SO0843	1.41427	10	yes	1.1387	11	no	1.38247	11	yes	1.43729	10	yes	2.46385	12	yes	1.34386	7	no	-	transcriptional regulator, LysR family	Regulatory functions	DNA interactions
SO0844	0.656581	10	no	3.42073	6	yes	1.47336	11	yes	0.675769	7	yes	0.716447	7	no	1.06293	11	no	-	hypothetical protein	HP	HP
SO0845	0.430371	12	yes	0.768597	12	no	1.34792	11	yes	1.32814	12	yes	1.19496	12	no	1.04872	12	no	napB	cytochrome c-type protein NapB	Energy metabolism	Electron transport
SO0846	0.424727	10	yes	1.35933	12	no	1.72928	12	yes	1.42298	10	yes	0.868585	9	no	1.76596	10	no	napH	iron-sulfur cluster-binding protein napH	Energy metabolism	Electron transport
SO0847	0.480895	11	yes	0.813034	11	no	1.32412	7	yes	1.50275	9	yes	1.74913	11	yes	1.36447	12	no	napG	iron-sulfur cluster-binding protein NapG	Energy metabolism	Electron transport
SO0848	0.663412	12	no	1.22522	8	no	1.26624	12	yes	1.56185	11	yes	1.31936	10	no	0.787932	8	no	napA	periplasmic nitrate reductase	Energy metabolism	Electron transport
SO0849	0.821814	12	no	1.41831	7	no	1.44501	11	yes	1.00527	10	no	1.88396	11	yes	1.30774	12	no	napD	napD protein	Energy metabolism	Electron transport
SO0850	1.24384	12	yes	1.01159	9	no	0.913201	12	no	1.42724	12	yes	1.23167	11	no	1.28462	11	no	-	hypothetical protein	HP	HP
SO0851	1.18241	11	yes	1.27172	11	no	1.39944	12	yes	1.49917	11	yes	1.91503	10	yes	0.799401	11	no	-	hypothetical protein	HP	HP
SO0852	1.41112	12	yes	1.20122	11	no	1.12691	12	no	1.75521	12	yes	0.825037	9	no	0.483343	11	yes	-	hypothetical protein	HP	HP
SO0853	1.6173	12	yes	1.70308	8	yes	1.1038	12	no	1.39303	10	yes	1.67589	11	yes	0.967708	12	no	-	pilin, putative	Cell envelope	Surface structures
SO0854	1.20231	11	no	0.925346	12	no	1.04488	12	no	1.71641	12	yes	3.00234	12	yes	2.0501	12	yes	-	type IV pilin, putative	Cell envelope	Surface structures
SO0855	1.15772	12	yes	0.951903	11	no	1.27631	12	yes	1.16586	12	no	0.971577	12	no	0.744329	12	no	-	conserved hypothetical protein	Hypothetical proteins	Conserved
SO0856	1.10561	11	yes	1.11388	12	no	1.08654	12	no	1.05074	11	no	1.20197	12	no	1.83537	10	no	-	conserved hypothetical protein	Hypothetical proteins	Conserved
SO0857	1.30346	12	no	1.00745	12	no	0.986945	12	no	1.3428	12	yes	1.20236	12	no	0.935355	12	no	-	ABC transporter, ATP-binding protein	Transport and binding proteins	Unknown substrate
SO0858	1.43725	11	yes	0.922846	12	no	1.09648	12	no	0.819494	11	no	1.4067	11	yes	0.961007	12	no	-	sodium:alanine symporter family protein	Transport and binding proteins	Amino acids, peptides and amines
SO0859	1.29514	8	no	1.16165	12	no	1.14969	12	no	1.2386	12	no	0.69624	12	yes	0.847716	10	no	-	sensory box histidine kinase/response regulator	Signal transduction	Two-component systems
SO0860	1.36642	10	yes	1.10926	12	no	1.2591	12	yes	1.05729	12	no	0.836072	12	no	0.736126	12	no	-	response regulator	Signal transduction	Two-component systems
SO0861	1.0098	9	yes	0.943332	12	no	0.944498	11	no	0.970758	12	no	1.09722	12	no	0.807444	10	no	-	conserved hypothetical protein	Hypothetical proteins	Conserved
SO0862	0.77932	11	yes	0.91007	12	no	0.883828	12	no	0.695851	12	yes	0.609742	12	yes	0.93114	12	no	serA	D-3-phosphoglycerate dehydrogenase	Amino acid biosynthesis	Serine family
SO0863	1.23328	12	yes	0.737114	12	no	1.06461	12	no	1.21345	12	no	0.890698	12	no	1.18143	12	no	-	conserved hypothetical protein	Hypothetical proteins	Conserved
SO0864	0.965347	10	yes	0.866319	12	no	0.924998	9	no	0.840963	12	no	0.879896	11	no	1.38191	12	no	-	transcriptional regulator, LuxR family	Regulatory functions	DNA interactions
SO0865	1.25274	12	yes	0.98835	11	no	1.14836	12	no	1.2818	12	yes	1.23731	12	no	0.659637	12	no	-	conserved hypothetical protein	Hypothetical proteins	Conserved
SO0866	0.990008	10	yes	0.771367	10	no	1.10623	10	no	0.939872	8	no	2.63107	7	yes	1.18805	12	no	-	minor curlin subunit CsgB, putative	Cellular processes	Pathogenesis
SO0867	1.2565	12	no	0.885129	10	no	1.08109	12	no	1.68196	8	yes	1.09619	9	no	0.784907	10	no	-	serine protease, subtilase family	Protein fate	Degradation of proteins, peptides, and glycopeptides
SO0868	1.5871	10	no	0.815015	10	no	1.21057	12	yes	1.08862	10	no	0.938355	8	no	0.734307	10	no	-	hypothetical protein	HP	HP
SO0869	0.821094	12	yes	1.31086	12	no	1.08066	10	no	0.702893	10	yes	0.443031	12	yes	1.91623	12	yes	panC	pantoate--beta-alanine ligase	Biosynthesis of cofactors, prosthetic groups, and carriers	Pantothenate and coenzyme A
SO0870	0.824487	12	yes	1.17123	12	no	1.05161	12	no	0.70203	12	yes	0.729522	12	yes	2.00275	12	yes	panB	3-methyl-2-oxobutanoate hydroxymethyltransferase	Biosynthesis of cofactors, prosthetic groups, and carriers	Pantothenate and coenzyme A
SO0871	0.588123	11	yes	1.99666	7	yes	1.21411	11	no	0.665801	9	yes	1.36519	11	yes	0.844461	12	no	folK-1	2-amino-4-hydroxy-6-hydroxymethyldihydropteridine pyrophosphokinase	Biosynthesis of cofactors, prosthetic groups, and carriers	Folic acid
SO0872	0.673343	9	yes	1.03597	12	no	1.18299	12	no	0.601264	11	yes	0.63569	12	yes	2.35351	11	yes	pcnB	polyA polymerase	Transcription	RNA processing
SO0873	0.752298	12	no	0.884325	11	no	1.24851	12	yes	0.969503	12	no	1.10106	10	no	1.1243	11	no	-	glutamyl-tRNA synthetase domain protein	Unknown function	General
SO0874	0.903312	12	no	1.08726	11	no	0.848426	12	no	0.772716	12	yes	0.787699	12	no	1.53699	12	no	dksA	DnaK suppressor protein	DNA metabolism	DNA replication, recombination, and repair
SO0875	0.899997	10	no	1.05278	10	no	1.16347	12	no	0.797565	12	no	0.689019	11	yes	1.09247	11	no	sfsA	sugar fermentation stimulation protein	Energy metabolism	Sugars
SO0876	0.613478	12	no	1.02987	12	no	1.08285	12	no	0.45531	10	yes	0.244083	10	yes	0.538284	10	no	pepB	peptidase B	Protein fate	Degradation of proteins, peptides, and glycopeptides
SO0877	1.34557	10	yes	1.02537	12	no	1.20843	12	yes	1.38299	12	yes	1.26351	11	no	0.356854	12	yes	-	acetyltransferase, GNAT family	Unknown function	Enzymes of unknown specificity
SO0878	0.766129	12	no	0.849681	11	no	1.03285	12	no	0.757945	12	yes	0.968548	12	no	1.45829	12	no	prkB	phosphoribulokinase	Energy metabolism	Sugars
SO0879	1.27356	7	yes	1.13639	11	no	0.929042	12	no	1.12406	11	no	1.00261	12	no	0.940016	12	no	-	conserved hypothetical protein	Hypothetical proteins	Conserved
SO0880	0.970252	11	yes	0.818661	12	no	0.997908	12	no	1.04327	12	no	0.897941	12	no	1.59159	12	no	-	conserved hypothetical protein	Hypothetical proteins	Conserved
SO0881	0.905371	12	yes	0.965087	11	no	1.06528	12	no	0.774862	12	yes	0.893674	11	no	0.786601	12	no	-	conserved hypothetical protein	Hypothetical proteins	Conserved
SO0882	1.00938	9	yes	0.896753	12	no	0.87608	10	no	0.70055	11	yes	0.760591	11	no	0.748629	12	no	-	oxidoreductase, GMC family	Unknown function	Enzymes of unknown specificity
SO0883	0.993936	12	no	0.942657	11	no	0.989182	12	no	0.982591	12	no	0.579646	11	yes	1.21949	12	no	-	conserved hypothetical protein	Hypothetical proteins	Conserved
SO0884	1.29069	12	no	0.973427	12	no	0.885069	9	no	1.03511	12	no	1.1386	12	no	0.775659	12	no	-	conserved hypothetical protein	Hypothetical proteins	Conserved
SO0885	0.89941	8	no	0.992598	12	no	0.957211	12	no	0.879805	12	no	1.04771	12	no	1.0307	11	no	-	ABC transporter, ATP-binding protein	Transport and binding proteins	Unknown substrate
SO0886	0.718199	12	no	1.08089	12	no	0.854095	12	no	0.844571	10	no	0.936871	12	no	0.35074	12	yes	-	conserved hypothetical protein	Hypothetical proteins	Conserved
SO0887	0.630122	12	no	0.944899	10	no	0.490114	5	yes	0.660986	11	yes	0.436967	11	yes	1.61982	10	no	-	conserved hypothetical protein	Hypothetical proteins	Conserved
SO0888	0.72542	9	no	1.2717	12	no	0.799174	12	yes	0.616583	12	yes	0.442609	11	yes	1.44834	10	no	-	amidase family protein	Unknown function	Enzymes of unknown specificity
SO0889	0.773801	11	no	0.906818	11	no	1.07553	11	no	0.740082	10	yes	1.35433	12	yes	1.40505	12	no	-	hypothetical protein	HP	HP
SO0890	1.07794	11	no	1.10243	12	no	1.30638	12	yes	1.01012	12	no	0.341385	10	yes	2.40236	10	yes	-	hypothetical protein	HP	HP
SO0893	0.96055	5	yes	1.34629	8	no	0.970185	12	no	1.41547	9	yes	1.31909	7	no	0.58993	11	no	-	hypothetical protein	HP	HP
SO0895	1.14826	12	yes	1.03058	12	no	0.991338	12	no	1.44514	12	yes	1.91755	12	yes	2.79993	12	yes	-	pirin family protein	Unknown function	General
SO0896	1.01847	12	yes	0.633438	8	yes	1.30042	12	yes	1.15415	12	no	1.98316	10	yes	1.24291	10	no	-	hypothetical protein	HP	HP
SO0897	0.853354	11	yes	0.821394	12	no	1.25173	12	yes	1.12606	12	no	0.6713	11	yes	1.06167	11	no	dbpA	ATP-dependent RNA helicase DbpA	Transcription	Other
SO0898	1.0064	12	no	1.18552	12	no	0.988737	10	no	1.09467	12	no	0.593983	11	yes	2.7829	11	yes	-	conserved hypothetical protein	Hypothetical proteins	Conserved
SO0899	1.09217	10	no	0.958046	12	no	0.734214	8	yes	0.742231	11	yes	1.19958	12	no	1.49103	11	no	-	glyoxalase family protein	Unknown function	Enzymes of unknown specificity
SO0900	0.960172	12	yes	0.928103	10	no	1.85566	8	yes	1.20416	8	no	1.53319	9	yes	1.14555	10	no	-	oxidoreductase, aldo/keto reductase family	Unknown function	Enzymes of unknown specificity
SO0901	0.737694	7	no	0.881743	12	no	1.61747	10	yes	0.732683	11	yes	1.01318	12	no	1.88569	12	yes	-	hypothetical protein	HP	HP
SO0902	1.17576	9	no	1.0858	10	no	1.89467	10	yes	1.02648	10	no	1.52617	10	yes	0.742407	11	no	nqrA-1	NADH:ubiquinone oxidoreductase, Na translocating, alpha subunit	Energy metabolism	Electron transport
SO0903	1.57957	11	no	1.34415	11	no	1.58055	10	yes	1.22306	9	no	1.30429	11	no	3.1295	9	yes	nqrB-1	NADH:ubiquinone oxidoreductase, Na translocating, hydrophobic membrane protein NqrB	Energy metabolism	Electron transport
SO0904	1.60701	12	yes	0.844053	9	no	1.64229	9	yes	1.35733	9	yes	1.78445	10	yes	1.69924	12	no	nqrC-1	NADH:ubiquinone oxidoreductase, Na translocating, gamma subunit	Energy metabolism	Electron transport
SO0905	1.04823	6	no	1.37111	8	no	1.6669	12	yes	0.936222	8	no	1.06438	10	no	0.557108	11	no	nqrD-1	NADH:ubiquinone oxidoreductase, Na translocating, hydrophobic membrane protein NqrD	Energy metabolism	Electron transport
SO0906	0.909939	12	no	2.23545	8	yes	0.901965	10	no	1.47917	5	yes	0.92129	9	no	1.10054	12	no	nqrE-1	NADH:ubiquinone oxidoreductase, Na translocating, hydrophobic membrane protein NqrE	Energy metabolism	Electron transport
SO0907	0.618945	10	yes	1.11236	11	no	1.25462	12	yes	1.20542	12	no	1.98331	11	yes	1.00177	11	no	nqrF-1	NADH:ubiquinone oxidoreductase, Na translocating, beta subunit	Energy metabolism	Electron transport
SO0908	1.11878	11	yes	1.06369	10	no	1.28253	12	yes	2.20831	8	yes	0.352952	6	yes	1.01297	11	no	-	conserved domain protein	Hypothetical proteins	Domain
SO0909	1.07326	12	yes	0.963629	10	no	0.910101	11	no	1.31912	11	yes	2.3386	10	yes	0.579936	12	no	-	hypothetical protein	HP	HP
SO0910	1.04149	12	no	1.01742	12	no	0.701058	11	yes	1.10354	12	no	2.068	12	yes	1.67157	12	no	-	hypothetical protein	HP	HP
SO0911	1.29735	10	no	2.04799	9	yes	1.04345	11	no	0.848266	11	no	2.22142	7	yes	0.991524	12	no			Unknown function	General
SO0912	1.0346	11	no	0.96988	9	no	0.980786	12	no	0.79652	9	no	1.15254	10	no	0.717205	10	no	-	hypothetical protein	HP	HP
SO0913	0.876731	11	no	1.06743	12	no	1.21916	12	yes	1.02767	12	no	1.096	12	no	0.568665	12	no	fic	cell filamentation protein Fic	Cellular processes	Cell division
SO0914	1.49547	8	no	0.85974	12	no	0.399585	12	yes	0.965949	12	no	1.34201	12	yes	0.960178	12	no	-	conserved hypothetical protein	Hypothetical proteins	Conserved
SO0915	0.778302	9	no	1.02667	12	no	0.972574	12	no	0.498488	10	yes	0.691093	12	yes	0.892671	12	no	-	ankyrin domain protein	Unknown function	General
SO0916	0.641052	10	yes	0.419326	8	yes	1.20878	10	no	0.343981	11	yes	0.33321	12	yes	0.837264	11	no	-	transcriptional regulator, MarR family	Cellular processes	Toxin production and resistance
SO0917	0.979414	9	no	0.943144	12	no	1.19539	12	no	1.00111	12	no	0.895087	12	no	0.770364	12	no	-	conserved hypothetical protein TIGR00258	Hypothetical proteins	Conserved
SO0918	0.846817	12	no	1.01529	12	no	0.914939	11	no	0.775741	12	yes	0.741787	12	yes	1.42259	12	no	aac	aculeacin A acylase	Cellular processes	Toxin production and resistance
SO0919	0.893761	10	no	1.30741	11	no	1.24386	9	yes	1.17894	12	no	0.97807	12	no	1.01367	11	no	-	serine transporter, putative	Transport and binding proteins	Amino acids, peptides and amines
SO0920	0.8618	11	no	1.10181	10	no	1.19862	11	no	0.85465	11	no	0.628656	11	yes	1.38507	10	no	-	acetyltransferase, GNAT family	Unknown function	Enzymes of unknown specificity
SO0921	1.13975	12	no	0.868746	9	no	1.51719	12	yes	1.86725	8	yes	1.40735	10	yes	1.37804	11	no	-	hypothetical protein	HP	HP
SO0922	0.940208	9	yes	1.04763	12	no	0.918619	11	no	1.51813	12	yes	1.03922	11	no	2.20844	8	yes	-	proton/glutamate symporter	Transport and binding proteins	Amino acids, peptides and amines
SO0923	1.27854	11	yes	1.25657	12	no	0.933052	12	no	1.31783	11	yes	0.83805	12	no	0.331411	12	yes	-	conserved hypothetical protein	Hypothetical proteins	Conserved
SO0924	1.08758	12	yes	0.767812	8	no	0.884622	10	no	1.0558	11	no	0.909454	9	no	0.751198	12	no	-	hypothetical protein	HP	HP
SO0925	1.13337	12	yes	0.968825	12	no	0.707394	10	yes	1.05232	12	no	0.943549	12	no	0.791845	12	no	-	GGDEF domain protein	Unknown function	General
SO0926	1.14594	12	yes	1.08157	12	no	0.99347	12	no	1.06273	10	no	1.09996	11	no	0.565014	12	yes	-	acetyltransferase, GNAT family	Unknown function	Enzymes of unknown specificity
SO0927	0.923663	12	no	0.920855	10	no	1.28483	9	yes	0.754091	10	yes	0.416635	9	yes	0.511431	10	yes	-	hypothetical protein	HP	HP
SO0928	1.09279	9	no	0.7975	8	no	1.47333	11	yes	1.41794	8	yes	1.52731	9	yes	1.26899	10	no	-	GGDEF domain protein	Unknown function	General
SO0929	0.794545	7	no	1.01423	12	no	1.29062	12	yes	0.99589	12	no	1.16883	12	no	0.829548	12	no	metK	S-adenosylmethionine synthetase	Central intermediary metabolism	Other
SO0930	0.771129	11	yes	0.967384	12	no	1.34806	12	yes	0.778904	12	yes	0.858507	12	no	1.55214	11	no	tkt	transketolase	Energy metabolism	Pentose phosphate pathway
SO0931	0.809086	8	yes	1.21158	12	no	1.56227	10	yes	0.895134	12	no	1.23301	12	no	0.979029	12	no	epd	D-erythrose-4-phosphate dehydrogenase	Biosynthesis of cofactors, prosthetic groups, and carriers	Pyridoxine
SO0932	0.792808	6	yes	1.19503	10	no	1.53686	12	yes	0.847909	10	no	0.693378	12	yes	1.14239	11	no	pgk	phosphoglycerate kinase	Energy metabolism	Glycolysis/gluconeogenesis
SO0933	0.71932	12	yes	1.07269	12	no	1.1967	12	no	0.614859	11	yes	0.456094	12	yes	0.969283	11	no	fba	fructose-bisphosphate aldolase, class II, Calvin cycle subtype	Energy metabolism	Glycolysis/gluconeogenesis
SO0934	0.993315	12	yes	2.161	8	yes	1.43643	12	yes	0.836674	12	no	0.915849	12	no	2.21732	11	yes	-	conserved hypothetical protein	Hypothetical proteins	Conserved
SO0935	1.13765	12	yes	1.08364	10	no	1.31733	11	yes	1.1062	11	no	1.0016	9	no	1.05715	11	no	nhaD	Na+/H+ antiporter	Transport and binding proteins	Cations
SO0936	1.09893	12	no	0.844837	11	no	0.874101	8	no	2.09981	7	yes	3.26875	7	yes	1.0925	11	no	-	transcriptional regulator	Regulatory functions	DNA interactions
SO0937	1.41534	12	no	0.985833	10	no	1.12617	12	no	1.72638	10	yes	1.22365	11	no	2.55751	10	yes	-	hypothetical protein	HP	HP
SO0938	1.38497	12	yes	1.04301	7	no	0.951796	12	no	1.60226	7	yes	0.583337	8	yes	1.11649	12	no	-	hypothetical protein	HP	HP
SO0939	2.58436	12	no	1.46642	8	no	1.42276	12	yes	1.13025	7	no	1.20369	7	no	1.9945	9	yes	-	cytochrome c, putative	Energy metabolism	Electron transport
SO0940	1.35755	12	no	1.39453	10	no	1.08469	12	no	1.58329	10	yes	1.85063	12	yes	0.626667	12	no	-	transcriptional regulator-related protein	Unknown function	General
SO0941	1.58853	10	no	1.12277	10	no	0.894197	12	no	1.58471	11	yes	2.67911	10	yes	1.03495	11	no	-	hypothetical protein	HP	HP
SO0942	1.21632	12	no	0.962861	12	no	1.30806	12	yes	0.947589	12	no	1.43651	12	yes	0.450898	12	yes	-	conserved hypothetical protein	Hypothetical proteins	Conserved
SO0943	1.05513	12	no	0.929452	12	no	1.01414	12	no	1.0178	12	no	1.01653	11	no	0.966118	12	no	-	sensory box protein, putative	Regulatory functions	Small molecule interactions
SO0944	1.08467	12	no	1.22493	12	no	0.85794	12	no	1.54819	12	yes	2.34382	12	yes	1.51561	11	no	-	conserved hypothetical protein	Hypothetical proteins	Conserved
SO0945	1.27589	11	no	0.755083	12	no	1.08006	12	no	1.31846	12	yes	1.40331	12	yes	0.962371	11	no	-	AcrB/AcrD/AcrF family protein	Cellular processes	Toxin production and resistance
SO0946	1.17072	11	no	0.738106	11	no	1.01167	12	no	1.1037	11	no	1.83023	8	yes	1.60227	10	no	-	conserved hypothetical protein	Hypothetical proteins	Conserved
SO0947	0.914783	11	no	0.89619	12	no	0.986493	12	no	0.999682	12	no	0.810094	12	no	1.15063	12	no	srmB	ATP-dependent RNA helicase SrmB	Transcription	Other
SO0948	1.14281	8	no	0.921834	12	no	1.13111	12	no	0.89294	12	no	1.39161	12	yes	0.785147	12	no	-	conserved hypothetical protein	Hypothetical proteins	Conserved
SO0949	1.12816	12	no	0.980415	12	no	0.837266	12	no	0.99274	12	no	1.32793	12	no	0.581774	12	no	brnQ	branched-chain amino acid transport system II carrier protein BrnQ	Transport and binding proteins	Amino acids, peptides and amines
SO0950	0.946638	11	yes	0.884701	12	no	0.977996	12	no	1.03128	12	no	1.38893	11	yes	0.851693	12	no	xerD	integrase/recombinase XerD	DNA metabolism	DNA replication, recombination, and repair
SO0951	0.877695	12	yes	0.984719	12	no	1.08404	12	no	0.683515	12	yes	0.401251	12	yes	1.00373	10	no	dsbC	thiol:disulfide interchange protein DsbC	Protein fate	Protein folding and stabilization
SO0952	0.912033	12	yes	0.900047	12	no	1.20827	12	yes	0.97104	12	no	0.841662	11	no	0.866353	11	no	recJ	single-stranded-DNA-specific exonuclease RecJ	DNA metabolism	DNA replication, recombination, and repair
SO0953	1.02879	12	no	1.07901	12	no	1.19191	10	no	1.03986	10	no	0.592366	12	yes	0.379139	12	yes	-	hypothetical protein	HP	HP
SO0954	1.11641	12	no	1.04322	12	no	1.31581	12	yes	0.922092	12	no	0.683237	12	yes	1.55332	12	no	-	acetyltransferase, GNAT family	Unknown function	Enzymes of unknown specificity
SO0955	1.02998	12	no	1.04343	9	no	1.18293	11	no	2.5547	8	yes	0.413885	7	yes	1.07782	12	no	-	hypothetical protein	HP	HP
SO0956	1.0409	10	no	1.05167	12	no	1.11184	12	no	1.20633	12	no	0.86553	12	no	1.96291	12	yes	ahpF	alkyl hydroperoxide reductase, F subunit	Cellular processes	Detoxification
SO0957	0.788006	12	yes	1.03521	10	no	0.959285	12	no	1.41645	7	yes	1.3587	10	no	1.00515	11	no	-	hypothetical protein	HP	HP
SO0958	0.810452	12	no	1.06763	12	no	1.07387	12	no	0.929578	12	no	1.32768	12	no	1.26885	12	no	ahpC	alkyl hydroperoxide reductase, C subunit	Cellular processes	Detoxification
SO0959	0.785733	11	no	0.853222	11	no	1.06389	12	no	0.71101	11	yes	0.574124	12	yes	0.831397	10	no	pepA-1	cytosol aminopeptidase	Protein fate	Degradation of proteins, peptides, and glycopeptides
SO0960	1.11539	11	no	1.02045	12	no	1.18504	12	no	1.20549	12	no	1.38448	12	yes	0.926727	11	no	-	conserved hypothetical protein	Hypothetical proteins	Conserved
SO0961	0.950813	12	yes	0.733867	9	no	0.896334	10	no	1.18266	10	no	1.28508	9	no	2.6188	9	yes	-	conserved hypothetical protein	Hypothetical proteins	Conserved
SO0962	0.936271	12	yes	1.30931	11	no	0.819162	12	yes	1.17014	11	no	0.903864	11	no	0.758563	10	no	-	conserved hypothetical protein	Hypothetical proteins	Conserved
SO0963	1.04798	12	no	0.882692	9	no	1.01924	12	no	1.77769	9	yes	1.08617	12	no	1.77828	11	no	-	conserved hypothetical protein	Hypothetical proteins	Conserved
SO0964	1.43653	11	no	0.97351	8	no	1.38148	11	yes	1.23223	8	no	0.89001	10	no	0.480675	11	yes	-	conserved hypothetical protein	Hypothetical proteins	Conserved
SO0967	1.12009	12	yes	0.77121	12	no	1.05911	12	no	0.99207	12	no	1.33478	12	no	1.32945	11	no	-	dienelactone hydrolase family protein	Energy metabolism	Other
SO0968	0.93714	11	yes	1.61817	8	yes	1.55046	10	yes	0.751819	12	yes	0.624437	12	yes	1.86222	12	yes	ldhA	D-lactate dehydrogenase	Energy metabolism	Fermentation
SO0969	1.04163	12	no	1.53898	8	yes	0.739543	12	yes	0.873438	9	no	2.62423	10	yes	0.526125	10	yes	-	hypothetical protein	HP	HP
SO0970	1.66356	11	yes	1.0903	11	no	0.988232	11	no	1.87794	12	yes	1.87361	11	yes	1.63918	12	no	-	fumarate reductase flavoprotein subunit precursor	Energy metabolism	Anaerobic
SO0971	0.782981	12	no	1.0427	12	no	1.04875	12	no	1.12537	12	no	1.96037	11	yes	1.05796	12	no	-	hypothetical protein	HP	HP
SO0972	1.14435	12	no	1.14831	12	no	1.2661	12	yes	1.13383	12	no	1.68733	12	yes	1.44261	11	no	-	conserved hypothetical protein	Hypothetical proteins	Conserved
SO0973	1.11782	12	no	1.19841	11	no	1.03594	12	no	1.61876	9	yes	0.953059	11	no	1.0342	12	no	-	hypothetical protein	HP	HP
SO0974	1.4748	10	yes	0.974186	12	no	0.86038	12	no	1.67176	12	yes	1.83843	12	yes	1.4525	12	no	-	hypothetical protein	HP	HP
SO0975	1.68302	12	no	0.977125	9	no	1.02527	12	no	1.12486	12	no	0.932477	10	no	0.839364	12	no	-	hypothetical protein	HP	HP
SO0976	1.04835	11	no	0.863351	12	no	1.03491	12	no	1.20765	12	no	1.02403	12	no	0.566013	11	no	ohr	organic hydroperoxide resistance protein	Cellular processes	Detoxification
SO0977	1.56353	12	yes	0.891097	12	no	1.08327	12	no	1.03958	12	no	0.878	11	no	0.483475	11	yes	-	transcriptional regulator, MarR family	Cellular processes	Toxin production and resistance
SO0978	1.15105	12	no	1.00088	12	no	1.0536	12	no	1.12581	12	no	1.11098	12	no	1.17392	12	no	-	FAD-dependent glycerol-3-phosphate dehydrogenase, family protein	Energy metabolism	Other
SO0979	1.1686	12	yes	2.12448	9	yes	1.08841	11	no	1.34976	7	no	1.82366	7	yes	1.14273	10	no	-	hypothetical protein	HP	HP
SO0980	0.896019	12	no	0.935008	11	no	0.963817	12	no	1.1456	12	no	0.778996	11	no	1.04393	12	no	-	RNA methyltransferase, TrmA family	Protein synthesis	tRNA and rRNA base modification
SO0981	1.27362	9	yes	0.802164	9	no	0.548216	7	yes	1.06849	10	no	0.648399	10	yes	0.822309	12	no	-	sensor histidine kinase	Signal transduction	Two-component systems
SO0984	1.03273	12	yes	0.918056	11	no	1.01878	12	no	1.1124	11	no	1.1102	12	no	0.605196	11	no	-	hypothetical protein	HP	HP
SO0985	0.93678	12	yes	0.805205	11	no	0.927145	12	no	0.664081	7	yes	1.55106	6	yes	0.643549	10	no	-	hypothetical protein	HP	HP
SO0986	1.28021	9	yes	0.851416	11	no	1.07544	12	no	1.18254	12	no	1.26587	11	no	0.951344	11	no	-	chromate transporter, putative	Transport and binding proteins	Anions
SO0987	1.00592	11	no	0.970625	12	no	1.12453	12	no	1.05021	12	no	1.11657	12	no	0.944668	12	no	-	methyl-accepting chemotaxis protein	Cellular processes	Chemotaxis and motility
SO0988	1.23428	11	yes	0.843362	11	no	0.912849	10	no	1.66589	11	yes	1.52196	10	yes	1.36134	11	no	-	formate dehydrogenase, alpha subunit	Unknown function	Enzymes of unknown specificity
SO0989	0.901464	12	yes	1.02891	11	no	1.04702	12	no	1.05731	12	no	0.893605	12	no	0.695942	11	no	-	transcriptional regulator, LysR family	Regulatory functions	DNA interactions
SO0990	1.52745	8	yes	0.908295	12	no	1.12926	12	no	0.994546	11	no	0.653848	12	yes	0.41756	12	yes	-	urease domain protein	Unknown function	General
SO0991	0.747556	10	yes	0.963833	12	no	0.290999	7	yes	0.865827	12	no	0.894406	12	no	1.51297	12	no			Protein synthesis	Translation factors
SO0992	0.679033	12	no	1.05533	12	no	1.14778	11	no	0.682441	12	yes	0.545521	12	yes	0.501667	12	yes	lysS	lysyl-tRNA synthetase	Protein synthesis	tRNA aminoacylation
SO0993	0.808392	11	no	1.85135	9	yes	1.64196	11	yes	0.459056	6	yes	1.15268	9	no	1.20602	11	no	-	hypothetical protein	HP	HP
SO0994	0.964861	12	no	1.5412	10	yes	1.25486	12	yes	1.56965	5	yes	0.601999	8	yes	1.27644	10	no	-	conserved hypothetical protein	Hypothetical proteins	Conserved
SO0995	1.87039	12	no	0.801363	8	no	1.17564	12	no	4.30957	6	yes	0.993889	6	no	1.18455	12	no	-	hypothetical protein	HP	HP
SO0996	1.60218	11	no	0.885197	12	no	0.727292	10	yes	1.29936	11	yes	2.01496	12	yes	0.738716	12	no	-	glyoxalase family protein	Unknown function	Enzymes of unknown specificity
SO0997	1.27125	11	yes	1.04679	11	no	0.918655	12	no	1.2255	11	no	1.59289	11	yes	0.837792	11	no	-	transcriptional regulator, LysR family	Regulatory functions	DNA interactions
SO0998	1.61799	8	yes	0.915958	9	no	1.18755	12	no	0.747528	10	yes	1.55417	9	yes	1.51268	10	no	-	hypothetical protein	HP	HP
SO0999	0.880509	11	no	1.06617	12	no	1.14478	12	no	0.605052	8	yes	1.02532	11	no	1.74584	11	no	pbpG	D-alanyl-D-alanine endopeptidase	Cell envelope	Biosynthesis of murein sacculus and peptidoglycan
SO1000	0.950114	12	no	0.89063	12	no	1.19066	12	no	1.0266	11	no	0.887006	10	no	0.87127	10	no	-	rhomboid family protein	Unknown function	General
SO1001	0.94891	11	yes	0.913086	12	no	1.16608	12	no	0.757261	12	yes	0.868855	11	no	2.05891	12	yes	chaA	calcium/proton antiporter	Transport and binding proteins	Cations
SO1002	0.933206	12	no	1.20806	12	no	1.20207	12	no	0.614289	12	yes	0.583755	12	yes	0.918556	11	no	-	hypothetical protein	HP	HP
SO1003	0.87305	12	no	1.24975	12	no	1.50208	11	yes	0.448254	11	yes	0.365901	10	yes	1.13274	11	no	-	hypothetical protein	HP	HP
SO1004	0.709546	12	no	1.14391	11	no	0.924149	11	no	0.744937	12	yes	0.786737	10	no	1.61214	12	no	-	hypothetical protein	HP	HP
SO1005	0.747055	8	no	1.0684	10	no	1.05268	12	no	1.01706	5	no	1.50721	9	yes	1.41452	10	no	-	hypothetical protein	HP	HP
SO1006	0.940067	12	yes	0.784173	10	no	1.08935	12	no	0.860005	12	no	2.20271	7	yes	1.22055	11	no	-	dienelactone hydrolase family protein	Energy metabolism	Other
SO1007	0.955216	11	no	0.985577	12	no	0.892135	12	no	1.11983	11	no	1.1611	9	no	2.55866	12	yes	-	conserved hypothetical protein	Hypothetical proteins	Conserved
SO1008	1.1838	12	no	0.70174	7	no	0.846713	12	no	0.576552	9	yes	3.21783	7	yes	0.389855	9	yes	-	transposase, putative	Other categories	Transposon functions
SO1009	0.947926	12	no	1.02569	12	no	0.913197	12	no	0.877898	12	no	0.597468	12	yes	0.957854	11	no	nuoN	NADH dehydrogenase I, N subunit	Energy metabolism	Electron transport
SO1010	0.950793	12	no	1.00376	12	no	0.71216	10	yes	0.773733	12	yes	0.545205	12	yes	1.23529	11	no	nuoM	NADH dehydrogenase I, M subunit	Energy metabolism	Electron transport
SO1011	0.868493	12	no	1.02517	12	no	0.916642	12	no	0.875798	12	no	0.471282	12	yes	0.736	12	no	nuoL	NADH dehydrogenase I, L subunit	Energy metabolism	Electron transport
SO1012	1.03069	12	yes	0.943848	11	no	0.9513	12	no	1.04095	11	no	0.702798	8	no	0.966043	11	no	nuoK	NADH dehydrogenase I, K subunit	Energy metabolism	Electron transport
SO1013	0.850947	11	yes	1.04905	12	no	1.01226	12	no	0.844225	12	no	0.502746	12	yes	1.2011	11	no	nuoJ	NADH dehydrogenase I, J subunit	Energy metabolism	Electron transport
SO1014	0.878815	12	yes	1.11364	12	no	0.865697	12	no	0.773194	12	yes	0.413312	10	yes	1.37139	12	no	nuoI	NADH dehydrogenase I, I subunit	Energy metabolism	Electron transport
SO1015	0.92265	7	yes	0.832348	12	no	0.882771	12	no	0.906331	12	no	0.759789	11	no	0.995895	10	no	nuoH	NADH dehydrogenase I, H subunit	Energy metabolism	Electron transport
SO1016	0.961669	7	yes	0.922854	12	no	1.11853	12	no	0.828124	12	no	0.417848	12	yes	1.0316	12	no	nuoG	NADH dehydrogenase I, G subunit	Energy metabolism	Electron transport
SO1017	0.938238	12	no	0.991382	12	no	0.973578	12	no	0.862644	12	no	0.594575	12	yes	0.91414	10	no	nuoF	NADH dehydrogenase I, F subunit	Energy metabolism	Electron transport
SO1018	0.883483	10	no	1.12576	12	no	1.04424	12	no	0.838739	12	no	0.632239	12	yes	2.39461	11	yes	nuoE	NADH dehydrogenase I, E subunit	Energy metabolism	Electron transport
SO1019	0.775735	6	yes	1.00942	12	no	1.0702	11	no	0.833071	12	no	0.798479	12	no	1.44637	12	no	nuoCD	NADH dehydrogenase I, C/D subunits	Energy metabolism	Electron transport
SO1020	0.785429	12	yes	1.01628	12	no	1.08209	11	no	0.95723	10	no	0.79936	12	no	1.01407	9	no	nuoB	NADH dehydrogenase I, B subunit	Energy metabolism	Electron transport
SO1021	0.848266	9	no	0.982423	11	no	0.577336	7	yes	0.974342	11	no	1.00468	10	no	1.71681	10	no	nuoA	NADH dehydrogenase I, A subunit	Energy metabolism	Electron transport
SO1022	0.808876	7	yes	1.0512	11	no	0.851698	12	no	1.13781	12	no	0.999993	11	no	0.393645	12	yes	-	hypothetical protein	HP	HP
SO1023	0.779571	12	no	0.82742	12	no	1.14185	12	no	0.813395	11	no	1.07573	12	no	1.04955	11	no	-	hypothetical protein	HP	HP
SO1027	1.11755	9	no	0.815338	9	no	0.878587	10	no	1.21377	8	no	0.566563	9	yes	1.37845	11	no	-	hypothetical protein	HP	HP
SO1028	1.05801	12	no	0.494255	9	yes	1.29831	12	yes	1.50564	9	yes	0.375979	6	yes	1.02004	12	no	-	hypothetical protein	HP	HP
SO1029	0.327333	12	no	0.949448	10	no	1.31411	10	yes	1.45723	7	yes	0.505047	9	yes	1.19319	11	no	-	hypothetical protein	HP	HP
SO1030	0.733492	12	no	0.811182	10	no	1.03008	9	no	0.844681	10	no	0.825637	8	no	2.00048	12	yes	metH	5-methyltetrahydrofolate--homocysteine methyltransferase	Amino acid biosynthesis	Aspartate family
SO1031	0.839144	12	no	1.35309	10	no	1.40146	12	yes	0.968525	12	no	0.298784	8	yes	0.833432	12	no	-	alpha-ribazole-5'-phosphate phosphatase, putative	Biosynthesis of cofactors, prosthetic groups, and carriers	Heme, porphyrin, and cobalamin
SO1032	5.04141	12	no	1.34248	11	no	1.61699	11	yes	1.08649	9	no	2.14639	10	yes	1.32326	12	no	-	hypothetical protein	HP	HP
SO1033	1.10662	6	no	1.1384	12	no	1.49074	12	yes	1.41231	12	yes	1.17386	11	no	1.6278	12	no	-	iron-compound ABC transporter, ATP-binding protein, putative	Transport and binding proteins	Cations
SO1034	1.11213	12	no	1.16392	10	no	0.919199	12	no	1.54803	11	yes	1.24613	6	no	0.817303	10	no	-	iron-compound ABC transporter, permease protein	Transport and binding proteins	Cations
SO1035	0.958519	10	no	1.17556	12	no	0.896549	12	no	1.0837	12	no	0.950509	12	no	0.63036	11	no	cobT	nicotinate-nucleotide--dimethylbenzimidazole phosphoribosyltransferase	Biosynthesis of cofactors, prosthetic groups, and carriers	Heme, porphyrin, and cobalamin
SO1036	1.02802	12	no	0.94891	12	no	1.0059	12	no	0.958621	12	no	0.891075	12	no	1.13361	11	no	cobS	cobalamin 5'-phosphate synthase	Biosynthesis of cofactors, prosthetic groups, and carriers	Heme, porphyrin, and cobalamin
SO1037	1.03415	12	no	1.05875	12	no	0.898439	12	no	1.01409	12	no	1.18218	12	no	1.19515	12	no	cobU	cobinamide kinase/cobinamide phosphate guanylyltransferase	Biosynthesis of cofactors, prosthetic groups, and carriers	Heme, porphyrin, and cobalamin
SO1038	0.946972	12	no	1.00653	12	no	1.00605	11	no	0.999467	11	no	1.34074	11	no	1.20577	12	no	cobQ	cobyric acid synthase CobQ	Biosynthesis of cofactors, prosthetic groups, and carriers	Heme, porphyrin, and cobalamin
SO1039	1.12367	10	no	1.1831	12	no	0.854649	12	no	1.02374	12	no	0.632653	12	yes	1.54332	12	no	cobO	cob(I)alamin adenosyltransferase	Biosynthesis of cofactors, prosthetic groups, and carriers	Heme, porphyrin, and cobalamin
SO1040	1.23764	12	yes	0.443173	9	yes	1.02804	12	no	0.816149	7	no	1.95056	10	yes	1.07815	11	no	-	hypothetical protein	HP	HP
SO1042	0.950018	10	no	0.77	12	no	0.960873	12	no	0.799923	11	no	0.862844	9	no	1.55435	11	no	-	amino acid ABC transporter, ATP-binding protein	Transport and binding proteins	Amino acids, peptides and amines
SO1043	1.12025	6	no	0.476981	10	yes	1.00761	12	no	1.21465	12	no	1.74591	9	yes	2.2374	12	yes	-	amino acid ABC transporter, permease protein	Transport and binding proteins	Amino acids, peptides and amines
SO1044	1.15544	12	yes	0.981835	12	no	1.01834	12	no	1.20933	12	no	1.02912	12	no	0.705721	12	no	-	amino acid ABC transporter, periplasmic amino acid-binding protein	Transport and binding proteins	Amino acids, peptides and amines
SO1045	0.990958	12	no	1.06246	12	no	0.894936	9	no	1.18707	12	no	1.56623	12	yes	0.926747	12	no	-	hypothetical protein	HP	HP
SO1046	1.06763	11	no	0.882224	12	no	0.873706	12	no	0.969312	12	no	0.851082	12	no	0.642915	12	no	-	transcriptional regulator, LysR family	Regulatory functions	DNA interactions
SO1047	0.857627	11	yes	0.846762	9	no	0.806462	11	yes	0.789084	11	no	0.926276	10	no	1.52472	10	no	-	conserved hypothetical protein	Hypothetical proteins	Conserved
SO1048	0.707665	12	yes	1.20534	11	no	0.91248	7	no	0.617567	10	yes	3.40356	7	yes	1.38143	12	no	-	membrane protein, putative	Cell envelope	Other
SO1049	0.854703	12	yes	0.74651	12	no	0.938993	12	no	0.726017	11	yes	0.167603	8	yes	0.729863	11	no	-	acetyltransferase, GNAT family	Unknown function	Enzymes of unknown specificity
SO1050	1.06417	10	yes	0.685008	8	no	1.13772	12	no	1.25731	9	no	1.76831	12	yes	1.12447	11	no	-	hypothetical protein	HP	HP
SO1051	0.630603	7	no	0.884342	12	no	1.23467	12	yes	0.654477	11	yes	0.605569	12	yes	1.0905	12	no	-	periplasmic glucan biosynthesis protein, putative	Cellular processes	Other
SO1052	1.14946	12	yes	1.11797	11	no	0.772159	12	yes	1.06948	12	no	1.2124	11	no	0.881682	12	no	pit	low-affinity inorganic phosphate transporter	Transport and binding proteins	Anions
SO1053	1.02742	12	yes	0.820428	12	no	0.636764	12	yes	0.987643	11	no	1.15257	12	no	1.24432	11	no	-	conserved hypothetical protein	Hypothetical proteins	Conserved
SO1054	0.837121	12	yes	0.690604	11	yes	2.28331	12	yes	0.547452	8	yes	0.960755	11	no	1.36197	12	no			Hypothetical proteins	Conserved
SO1055	0.773101	11	yes	0.966731	11	no	1.35206	7	yes	0.655057	11	yes	0.522297	12	yes	0.798661	11	no	-	sensory box protein	Regulatory functions	Small molecule interactions
SO1056	1.42183	12	yes	1.72335	9	yes	1.23959	12	yes	1.1094	12	no	1.7092	12	yes	0.924951	12	no	-	methyl-accepting chemotaxis protein	Cellular processes	Chemotaxis and motility
SO1057	1.26396	12	yes	0.845246	10	no	0.901994	12	no	1.68206	7	yes	1.57494	9	yes	0.470245	10	yes	-	hypothetical protein	HP	HP
SO1058	1.10569	12	no	0.843309	9	no	1.39826	12	yes	1.1698	8	no	2.76287	11	yes	1.00782	12	no	-	hypothetical protein	HP	HP
SO1059	0.629465	12	yes	1.2362	11	no	1.60601	12	yes	1.2637	12	no	0.860949	10	no	0.715456	11	no	-	aminopeptidase N	Cell envelope	Other
SO1060	1.42998	9	yes	1.35892	12	no	1.44733	12	yes	1.12943	12	no	0.621096	12	yes	0.997692	12	no	-	conserved hypothetical protein	Hypothetical proteins	Conserved
SO1061	1.28624	12	no	1.10292	12	no	1.03891	12	no	0.972434	11	no	1.11286	12	no	1.50883	12	no	-	TPR domain protein	Unknown function	General
SO1062	1.48499	12	yes	1.45542	10	yes	1.69803	11	yes	1.07047	11	no	1.36394	12	yes	1.94261	11	yes	def-2	polypeptide deformylase	Protein fate	Protein modification and repair
SO1063	1.30415	9	no	0.938156	12	no	1.01215	12	no	1.16565	12	no	1.12593	11	no	1.02069	12	no	slyX	slyX protein	Unknown function	General
SO1064	2.04444	10	no	1.62865	10	yes	1.80866	12	yes	1.65273	11	yes	2.28224	12	yes	0.869969	10	no	-	conserved hypothetical protein	Hypothetical proteins	Conserved
SO1065	1.0057	12	yes	1.32009	12	no	0.778915	8	yes	0.810643	10	no	0.382618	12	yes	0.772002	11	no	fkpA	FKBP-type peptidyl-prolyl cis-trans isomerase FkpA	Protein fate	Protein folding and stabilization
SO1066	1.39119	8	yes	1.10856	10	no	0.960691	12	no	1.93524	11	yes	1.63404	12	yes	2.52621	10	yes	-	extracellular nuclease	DNA metabolism	Degradation of DNA
SO1067	0.569311	11	yes	1.02454	12	no	0.985595	12	no	0.88996	11	no	0.570952	10	yes	0.955709	12	no	-	hypothetical protein	HP	HP
SO1068	1.00405	12	yes	1.12597	12	no	0.948977	11	no	1.01176	12	no	0.752818	12	no	0.327376	12	yes	-	conserved hypothetical protein	Hypothetical proteins	Conserved
SO1069	1.19189	5	no	1.28951	11	no	0.878372	11	no	1.24604	11	no	0.716111	11	yes	1.53045	12	no	-	conserved hypothetical protein	Hypothetical proteins	Conserved
SO1070	1.0064	10	yes	1.56906	8	yes	0.691012	12	yes	1.31286	10	yes	1.08474	9	no	1.36357	12	no	katB	catalase	Cellular processes	Detoxification
SO1071	1.08115	7	no	0.969258	12	no	1.73549	11	yes	0.968183	11	no	0.784518	10	no	0.714245	11	no	-	conserved hypothetical protein	Hypothetical proteins	Conserved
SO1072	0.78752	8	no	0.981303	12	no	1.27211	12	yes	0.570388	11	yes	0.408346	12	yes	0.824307	11	no	-	chitin-binding protein, putative	Transport and binding proteins	Other
SO1073	1.52278	12	no	0.952059	7	no	0.83052	12	no	1.30173	8	no	1.94727	7	yes	1.1319	11	no	-	hypothetical protein	HP	HP
SO1074	1.36461	10	no	1.28448	11	no	0.687525	8	yes	1.1329	11	no	0.887333	12	no	1.53796	12	no	-	tyrosine-specific transport protein, putative	Transport and binding proteins	Amino acids, peptides and amines
SO1075	0.746002	12	yes	0.939441	12	no	1.02032	12	no	0.632119	12	yes	0.24751	10	yes	2.7898	10	yes	-	conserved hypothetical protein	Hypothetical proteins	Conserved
SO1076	0.909682	5	yes	0.60455	10	yes	1.21371	7	no	1.05697	9	no	1.75309	11	yes	1.26777	11	no	-	hypothetical protein	HP	HP
SO1077	1.26303	9	yes	0.988159	10	no	0.621567	10	yes	1.63686	10	yes	0.6257	8	yes	1.12516	12	no	-	hypothetical protein	HP	HP
SO1078	1.07899	12	no	1.11577	7	no	0.840316	12	no	1.59265	8	yes	1.87965	10	yes	1.53102	11	no	-	hypothetical protein	HP	HP
SO1081	0.858398	11	no	0.665109	9	yes	0.893947	11	no	1.12744	7	no	4.33642	5	yes	1.29647	10	no	-	hypothetical protein	HP	HP
SO1085	1.05214	12	yes	0.913715	12	no	0.966037	12	no	1.10275	12	no	0.945435	12	no	1.09559	12	no			Protein synthesis	tRNA and rRNA base modification
SO1086	1.13757	11	no	0.780199	12	no	0.364686	9	yes	1.0283	10	no	1.10381	12	no	1.19073	12	no	-	hypothetical protein	HP	HP
SO1087	0.651196	12	no	0.94138	12	no	1.0149	12	no	1.03828	11	no	0.506159	12	yes	2.01956	11	yes	-	Na+/H+ antiporter family protein	Hypothetical proteins	Conserved
SO1089	0.692807	12	yes	0.773328	8	no	0.964034	12	no	1.17111	9	no	2.04609	12	yes	0.993796	12	no	-	hypothetical protein	HP	HP
SO1090	1.35174	11	no	1.40093	8	no	0.902641	12	no	1.69971	10	yes	1.06878	12	no	0.932153	12	no	-	ApbE family protein, putative	Biosynthesis of cofactors, prosthetic groups, and carriers	Thiamine
SO1091	1.06355	10	no	0.97659	11	no	0.722397	12	yes	1.12039	10	no	1.58252	10	yes	0.762752	11	no	-	membrane protein, putative	Cell envelope	Other
SO1092	1.0783	12	no	1.07285	12	no	1.02192	10	no	1.17368	11	no	1.15421	11	no	1.62089	12	no	-	transcriptional regulator, AraC/XylS family	Regulatory functions	DNA interactions
SO1094	0.731678	12	no	0.972715	11	no	0.968219	12	no	0.68006	11	yes	0.62277	11	yes	0.207309	11	yes	-	conserved hypothetical protein	Hypothetical proteins	Conserved
SO1095	0.943855	11	yes	0.915415	12	no	1.01257	12	no	1.06934	12	no	0.530998	9	yes	2.36092	10	yes	-	O-acetylhomoserine (thiol)-lyase, putative	Amino acid biosynthesis	Serine family
SO1096	1.17012	12	yes	0.918142	12	no	1.01247	12	no	0.987846	11	no	1.03165	12	no	0.74903	12	no	-	hypothetical protein	HP	HP
SO1097	1.37389	12	yes	0.955873	12	no	1.03689	11	no	1.15716	12	no	0.676849	12	yes	0.296822	12	yes	-	conserved hypothetical protein	Hypothetical proteins	Conserved
SO1098	1.08819	12	yes	1.02981	12	no	1.05618	12	no	1.30312	11	yes	0.57817	12	yes	0.949844	11	no	-	conserved hypothetical protein	Hypothetical proteins	Conserved
SO1099	1.10312	12	yes	1.05079	12	no	0.938074	12	no	1.19619	10	no	1.33854	12	yes	1.39883	12	no	bolA	bolA protein	Cellular processes	Other
SO1100	1.16558	12	yes	1.01523	12	no	0.704802	11	yes	1.11399	12	no	0.870378	12	no	0.535102	12	yes	-	extracellular solute-binding protein, family 7	Transport and binding proteins	Unknown substrate
SO1101	1.15178	11	no	1.69888	9	yes	0.80882	12	yes	0.932237	10	no	0.738378	11	yes	0.387122	12	yes	luxS	autoinducer-2 production protein LuxS	Cellular processes	Other
SO1102	0.70053	12	no	0.639315	10	yes	0.706524	11	yes	0.866572	12	no	1.08851	9	no	0.839176	12	no	-	TonB-dependent receptor C-terminal region domain lipoprotein	Cell envelope	Other
SO1103	0.533187	8	yes	0.950857	12	no	0.841663	12	no	0.610056	12	yes	0.809133	12	no	0.535619	12	yes	nqrA-2	NADH:ubiquinone oxidoreductase, Na translocating, alpha subunit	Energy metabolism	Electron transport
SO1104	0.590812	11	no	0.812654	12	no	0.82798	12	no	0.558397	12	yes	0.417983	12	yes	1.31211	12	no	nqrB-2	NADH:ubiquinone oxidoreductase, Na translocating, hydrophobic membrane protein NqrB	Energy metabolism	Electron transport
SO1105	0.762249	11	no	1.00834	12	no	0.823656	12	yes	0.669804	12	yes	0.562055	12	yes	1.42525	12	no	nqrC-2	NADH:ubiquinone oxidoreductase, Na translocating, gamma subunit	Energy metabolism	Electron transport
SO1106	0.740567	11	yes	0.964176	12	no	0.94168	11	no	0.57895	12	yes	0.307777	11	yes	1.21798	12	no	nqrD-2	NADH:ubiquinone oxidoreductase, Na translocating, hydrophobic membrane protein NqrD	Energy metabolism	Electron transport
SO1107	0.843512	12	yes	1.18813	12	no	0.798713	12	yes	0.733258	11	yes	0.265541	12	yes	1.71215	11	no	nqrE-2	NADH:ubiquinone oxidoreductase, Na translocating, hydrophobic membrane protein NqrE	Energy metabolism	Electron transport
SO1108	0.896369	12	yes	0.968399	12	no	1.29254	12	yes	0.668703	11	yes	0.327415	12	yes	1.7851	12	yes	nqrF-2	NADH:ubiquinone oxidoreductase, Na translocating, beta subunit	Energy metabolism	Electron transport
SO1109	0.88418	9	no	1.27099	12	no	0.973703	12	no	0.849588	12	no	0.34201	10	yes	0.627343	12	no	apbE	thiamin biosynthesis lipoprotein ApbE	Cell envelope	Other
SO1110	1.42293	11	no	1.67776	7	yes	0.659061	11	yes	1.37801	10	yes	1.26663	10	no	0.327236	11	yes	-	conserved hypothetical protein	Hypothetical proteins	Conserved
SO1111	0.873801	8	yes	1.03554	11	no	0.495116	12	yes	1.10629	11	no	1.01298	12	no	1.12779	12	no	bfr2	bacterioferritin subunit 2	Transport and binding proteins	Cations
SO1112	1.01709	8	yes	0.514789	9	yes	1.05152	12	no	1.03148	10	no	0.685102	12	yes	1.3804	11	no	bfr1	bacterioferritin subunit 1	Transport and binding proteins	Cations
SO1113	0.605791	10	yes	0.849763	8	no	1.11128	12	no	0.659499	10	yes	0.873313	10	no	0.567808	11	no			Cellular processes	Chemotaxis and motility
SO1114	1.28648	12	yes	0.880234	12	no	0.903221	12	no	1.0357	11	no	1.20587	12	no	1.13002	12	no	dinP	DNA-damage-inducible protein P	Unknown function	General
SO1115	0.781884	11	yes	1.10635	12	no	1.17119	12	no	1.13474	12	no	0.776819	12	no	1.21686	12	no	pepD	aminoacyl-histidine dipeptidase	Protein fate	Degradation of proteins, peptides, and glycopeptides
SO1116	1.14271	10	yes	1.01056	12	no	1.31872	11	yes	1.08354	11	no	0.701519	11	yes	1.34135	12	no	-	hypothetical protein	HP	HP
SO1117	1.03037	7	no	1.01856	12	no	0.890823	11	no	0.926621	12	no	0.702737	12	yes	0.762108	12	no	-	cytosol aminopeptidase, putative	Protein fate	Degradation of proteins, peptides, and glycopeptides
SO1118	0.786765	11	no	1.66946	9	yes	1.17524	12	no	0.969415	8	no	1.90245	11	yes	0.982775	11	no	-	hypothetical protein	HP	HP
SO1119	0.663136	12	no	1.08309	11	no	1.07974	11	no	1.24625	9	no	1.32706	12	no	0.981907	11	no	-	hypothetical protein	HP	HP
SO1120	1.44055	12	no	0.460644	6	yes	1.01412	12	no	1.3618	7	no	0.203004	5	yes	0.629294	11	no	-	xanthine/uracil permease family protein	Transport and binding proteins	Nucleosides, purines and pyrimidines
SO1121	1.72271	6	no	0.92074	11	no	0.922787	12	no	0.99645	12	no	1.19811	11	no	1.09481	11	no	proB	glutamate 5-kinase	Amino acid biosynthesis	Glutamate family
SO1122	1.24756	10	yes	1.23084	12	no	1.10838	9	no	0.940633	12	no	0.761756	12	no	1.1772	12	no	proA	gamma-glutamyl phosphate reductase	Amino acid biosynthesis	Glutamate family
SO1123	1.30155	12	no	0.45026	7	yes	0.76196	12	yes	1.38204	10	yes	3.18354	9	yes	2.36042	11	yes	-	hypothetical protein	HP	HP
SO1124	1.08459	7	yes	1.07772	12	no	0.839105	12	no	1.03046	11	no	1.59136	12	yes	1.15891	10	no	-	conserved hypothetical protein TIGR00011	Hypothetical proteins	Conserved
SO1125	1.05825	12	yes	0.223108	4	yes	0.879751	12	no	1.05009	9	no	1.16788	8	no	0.809902	11	no	-	integral membrane domain protein	Unknown function	General
SO1126	1.11631	6	yes	0.836521	12	no				0.963636	12	no	0.648538	12	yes	0.0504149	11	yes	dnaK	chaperone protein DnaK	Protein fate	Protein folding and stabilization
SO1127	0.91659	11	yes	0.958698	12	no	0.807297	9	no	0.77796	12	yes	0.530248	12	yes	0.359942	12	yes	dnaJ	chaperone protein DnaJ	Protein fate	Protein folding and stabilization
SO1128		12	no	0.405683	10	yes	0.881857	12	no	1.71522	8	yes	1.88587	8	yes	0.588769	10	no	-	hypothetical protein	HP	HP
SO1131	1.15217	12	yes	1.26972	10	no	0.894852	12	no	0.298771	5	yes	1.33322	9	no	1.17771	12	no	-	hypothetical protein	HP	HP
SO1132	1.42065	11	yes	0.901381	8	no	0.842528	9	no	1.18065	9	no	1.58752	9	yes	1.42119	12	no	-	hypothetical protein	HP	HP
SO1135	0.937257	12	no	1.3018	12	no	0.934066	12	no	0.909493	12	no	0.581273	12	yes	0.684205	12	no	-	hypothetical protein	HP	HP
SO1136	1.38657	9	yes	1.46216	8	no	0.373576	5	yes	1.18269	10	no	0.966712	8	no	0.545569	11	yes	-	ATP-dependent RNA helicase, DEAD box family	Transcription	Other
SO1137	1.22497	10	no	0.988754	12	no	0.875072	12	no	1.01335	12	no	1.2947	12	no	0.992112	11	no	-	conserved hypothetical protein	Hypothetical proteins	Conserved
SO1138	0.514947	11	yes	0.742472	11	no	0.99665	12	no	0.804882	8	no	2.22375	8	yes	1.72461	12	no	-	hypothetical protein	HP	HP
SO1139	0.800567	8	no	0.981273	11	no	0.978885	12	no	0.980227	11	no	1.00015	12	no	0.909426	12	no	fklB	peptidyl-prolyl cis-trans isomerase FklB	Protein fate	Protein folding and stabilization
SO1140	0.940693	10	yes	0.85009	12	no	0.894383	12	no	1.13969	12	no	0.970715	12	no	1.20027	12	no	dapB	dihydrodipicolinate reductase	Amino acid biosynthesis	Aspartate family
SO1141	0.601319	12	no	0.977614	12	no	1.04178	12	no	0.821288	12	no	0.470629	12	yes	2.08682	11	yes	carA	carbamoyl-phosphate synthase, small subunit	Purines, pyrimidines, nucleosides, and nucleotides	Pyrimidine ribonucleotide biosynthesis
SO1142	0.65817	12	no	0.864958	12	no	0.491215	12	yes	0.825042	11	no	0.468963	11	yes	0.868969	12	no	carB	carbamoyl-phosphate synthase, large subunit	Purines, pyrimidines, nucleosides, and nucleotides	Pyrimidine ribonucleotide biosynthesis
SO1143	1.07571	9	no	1.21587	12	no	0.724852	11	yes	2.23614	12	yes	1.36855	12	yes	1.63956	11	no	-	conserved hypothetical protein	Hypothetical proteins	Conserved
SO1144	0.433999	9	no	0.942489	10	no	0.970278	12	no	0.55012	12	yes	0.312253	12	yes	0.474265	12	yes	-	methyl-accepting chemotaxis protein	Cellular processes	Chemotaxis and motility
SO1145	0.996679	11	no	0.551384	11	yes	1.03785	8	no	1.11563	11	no	1.37661	9	no	1.08687	11	no	mgtE-1	magnesium transporter	Transport and binding proteins	Cations
SO1146	1.64891	12	no	0.694952	12	yes	0.96109	10	no	1.24423	11	no	1.66722	11	yes	2.21398	12	yes	-	hypothetical protein	HP	HP
SO1147	0.958597	12	no	1.12503	8	no	0.940494	12	no	1.30949	7	no	1.98753	10	yes	0.500994	12	yes	-	hypothetical protein	HP	HP
SO1148	1.56555	11	no	0.933912	12	no	1.03291	12	no	1.36109	12	yes	1.3563	12	yes	0.451484	12	yes	-	hypothetical protein	HP	HP
SO1149	0.911052	12	no	0.926942	12	no	0.988757	12	no	1.13029	12	no	1.01031	12	no	0.994083	12	no	-	conserved hypothetical protein	Hypothetical proteins	Conserved
SO1150	0.89988	10	no	1.17267	12	no	0.849342	12	no	0.962599	11	no	0.656062	12	yes	0.840754	11	no	rpiA	ribose 5-phosphate isomerase	Energy metabolism	Pentose phosphate pathway
SO1151	1.06101	10	no	1.07264	12	no	0.955263	12	no	1.13804	12	no	0.754942	10	no	1.38587	11	no	-	conserved hypothetical protein	Hypothetical proteins	Conserved
SO1152	1.16905	10	no	0.860087	9	no	0.979416	11	no	0.778424	7	no	0.873936	7	no	0.966254	11	no	-	hypothetical protein	HP	HP
SO1153	0.945373	12	yes	1.54938	8	yes	1.29472	9	yes	0.795935	12	no	1.7855	9	yes	0.83396	12	no	-	exonuclease, putative	DNA metabolism	Degradation of DNA
SO1154	1.10931	11	yes	1.07551	11	no	0.971184	11	no	1.17884	11	no	1.13101	12	no	1.44938	11	no	-	hypothetical protein	HP	HP
SO1155	0.972461	12	no	0.905287	11	no	0.888494	12	no	0.749709	12	yes	1.48281	8	yes	1.07783	12	no	-	hypothetical protein	HP	HP
SO1156	1.01795	12	yes	0.837929	11	no	0.816669	10	no	1.38996	11	yes	1.58277	12	yes	0.873026	12	no	-	TonB-dependent receptor	Transport and binding proteins	Cations
SO1157	1.02624	12	no	0.879004	11	no	1.07225	12	no	2.33237	7	yes	1.7043	8	yes	1.95857	11	yes	-	conserved hypothetical protein	Hypothetical proteins	Conserved
SO1158	0.951576	11	no	0.972058	11	no	0.944046	10	no	1.27398	12	yes	1.505	12	yes	0.487281	12	yes	-	Dps family protein	Cellular processes	Adaptations to atypical conditions
SO1159	0.922004	12	no	0.971487	10	no	0.997381	12	no	1.05988	12	no	1.66832	9	yes	1.46533	10	no	-	hypothetical protein	HP	HP
SO1160	0.844561	12	no	0.935253	12	no	0.973898	12	no	0.895094	12	no	1.05258	9	no	0.606832	11	no	rimI	ribosomal-protein-alanine acetyltransferase	Protein synthesis	Ribosomal proteins: synthesis and modification
SO1161	0.686979	12	yes	1.19892	11	no	1.03155	12	no	0.560176	12	yes	0.569845	11	yes	1.19135	11	no	lipA	lipoic acid synthetase	Biosynthesis of cofactors, prosthetic groups, and carriers	Lipoate
SO1162	0.840396	7	yes	0.965969	12	no	0.994554	12	no	0.948393	12	no	1.05994	12	no	1.14749	12	no	lipB	lipoate-protein ligase B	Protein fate	Protein modification and repair
SO1163	0.883573	10	yes	1.38008	12	no	0.986161	12	no	1.01555	12	no	0.7813	12	no	0.58265	12	no	-	conserved hypothetical protein	Hypothetical proteins	Conserved
SO1164	0.759829	10	no	0.949568	12	no	0.814817	11	yes	0.990742	11	no	0.730345	12	yes	1.23491	12	no	dacA-1	D-alanyl-D-alanine carboxypeptidase	Cell envelope	Biosynthesis of murein sacculus and peptidoglycan
SO1165	0.964473	12	yes	1.0252	12	no	0.863998	12	no	0.967425	12	no	0.619203	12	yes	1.08139	12	no	-	rare lipoprotein A	Cell envelope	Other
SO1166	0.917794	12	yes	1.05111	12	no	0.971722	12	no	0.804111	12	no	0.410644	12	yes	0.781586	12	no	-	membrane-bound lytic transglycosylase, putative	Cell envelope	Biosynthesis and degradation of surface polysaccharides and lipopolysaccharides
SO1167	0.882711	12	yes	0.78876	12	no	1.07008	12	no	0.819071	12	no	0.450633	11	yes	0.936061	11	no	rodA	rod shape-determining protein RodA	Cell envelope	Biosynthesis of murein sacculus and peptidoglycan
SO1168	0.992918	11	no	1.02312	12	no	0.884448	11	no	1.06623	11	no	0.688161	11	yes	0.79493	12	no	mrdA	penicillin-binding protein 2	Cell envelope	Biosynthesis of murein sacculus and peptidoglycan
SO1169	0.757421	12	no	1.06226	12	no	1.08081	12	no	0.838308	11	no	0.852256	12	no	1.35694	11	no	-	conserved hypothetical protein TIGR00246	Hypothetical proteins	Conserved
SO1170	1.4213	12	no	0.888148	11	no	1.03082	12	no	0.906996	11	no	0.619096	12	yes	1.39995	11	no	-	iojap domain protein	Unknown function	General
SO1171	1.27652	12	no	0.937035	12	no	0.99069	12	no	1.30146	12	yes	1.44739	11	yes	0.970252	11	no	nad	nicotinate (nicotinamide) nucleotide adenylyltransferase	Hypothetical proteins	Conserved
SO1172	0.880121	12	no	0.85608	12	no	1.0175	12	no	1.0094	12	no	0.824667	11	no	1.0748	12	no	holA	DNA polymerase III, delta subunit	DNA metabolism	DNA replication, recombination, and repair
SO1173	0.805637	12	yes	1.00945	11	no	1.14391	12	no	0.880258	11	no	0.606171	12	yes	1.77634	10	no	-	rare lipoprotein B	Cell envelope	Other
SO1174	0.736254	12	no	0.871413	12	no	0.965712	12	no	0.947097	11	no	0.831424	12	no	1.47939	12	no	leuS	leucyl-tRNA synthetase	Protein synthesis	tRNA aminoacylation
SO1175	1.24278	12	no	1.12854	11	no	0.986037	12	no	1.28083	11	no	0.966454	12	no	1.68631	11	no	-	conserved hypothetical protein	Hypothetical proteins	Conserved
SO1176	1.16082	12	no	0.970373	11	no	1.07138	12	no	1.2424	11	no	0.666827	11	yes	1.01876	11	no	-	hypothetical protein	HP	HP
SO1177	0.931712	11	yes	1.01787	12	no	1.07934	12	no	0.956599	12	no	0.732891	12	yes	0.905705	11	no	cutE	apolipoprotein N-acyltransferase	Protein fate	Protein modification and repair
SO1178	0.95577	12	yes	0.853498	12	no	1.02952	12	no	0.971391	12	no	0.782609	12	no	0.781571	12	no	corC	magnesium and cobalt efflux protein CorC	Transport and binding proteins	Cations
SO1179	0.920046	9	yes	0.966274	12	no	0.998883	12	no	0.945232	12	no	0.752692	12	no	0.866298	12	no	-	conserved hypothetical protein TIGR00043	Hypothetical proteins	Conserved
SO1180	0.920236	8	yes	0.807213	12	no	0.922933	12	no	0.82981	12	no	0.734736	12	yes	1.03908	12	no	-	PhoH family protein	Unknown function	General
SO1181	0.666882	8	yes	1.00231	12	no	1.14678	12	no	0.74459	12	yes	0.797042	12	no	1.83431	11	yes	miaB	tRNA-i(6)A37 modification enzyme MiaB	Hypothetical proteins	Conserved
SO1182	1.05921	8	yes	0.692524	8	no	1.08116	12	no	1.15771	10	no	1.69208	8	yes	1.02595	12	no	-	hypothetical protein	HP	HP
SO1183	1.08967	12	no	0.798239	12	no	1.04414	12	no	1.0882	12	no	1.27444	12	no	1.05617	12	no	-	oxidoreductase, FAD-binding	Unknown function	Enzymes of unknown specificity
SO1184	0.874922	12	yes	1.04032	12	no	1.00295	12	no	1.03765	12	no	1.07703	12	no	0.716395	11	no	pth	peptidyl-tRNA hydrolase	Protein synthesis	Other
SO1185	0.749805	12	no	0.90841	12	no	0.744212	12	yes	0.906385	12	no	0.869757	12	no	1.16321	12	no	-	conserved hypothetical protein TIGR00092	Hypothetical proteins	Conserved
SO1186	0.751147	10	no	1.20916	11	no	0.00675591	7	yes	1.13156	8	no	0.853231	9	no	1.30081	11	no	-	hypothetical protein	HP	HP
SO1187	0.804515	10	no	1.0476	9	no	0.00581237	8	yes	1.05951	10	no	0.824708	10	no	1.00383	10	no	-	hypothetical protein	HP	HP
SO1188	0.0100987	12	yes	0.012654	6	yes	0.0195569	12	yes	0.00618363	8	yes	0.00423375	6	yes	1.51843	12	no	-	conserved hypothetical protein	Hypothetical proteins	Conserved
SO1189	0.0027644	12	no	0.0222447	7	yes	0.989749	12	no	0.00441708	8	yes	0.00504745	8	yes	1.68027	11	no	-	conserved hypothetical protein	Hypothetical proteins	Conserved
SO1190	0.0122402	12	no	0.0143617	8	yes	1.06932	12	no	0.00916134	8	yes	0.0189242	12	yes	1.02821	11	no	-	conserved hypothetical protein	Hypothetical proteins	Conserved
SO1191	0.865825	12	no	1.22863	12	no	0.96994	12	no	0.99758	12	no	0.515825	12	yes	1.11046	12	no	greA	transcription elongation factor GreA	Transcription	Transcription factors
SO1192	1.37211	12	no	1.00793	12	no	0.932573	11	no	1.38013	12	yes	2.01128	12	yes	1.20177	12	no	-	hypothetical protein	HP	HP
SO1193	0.947565	12	no	0.965838	12	no	0.517388	9	yes	1.28111	12	yes	0.83228	12	no	0.540091	12	yes	secD-1	protein-export membrane protein SecD	Protein fate	Protein and peptide secretion and trafficking
SO1194	0.908085	10	yes	1.00154	12	no	0.79019	12	yes	0.996878	11	no	0.98182	11	no	0.957845	12	no	secF-1	protein-export membrane protein SecF	Protein fate	Protein and peptide secretion and trafficking
SO1195	1.13011	12	yes	1.24794	11	no	0.952353	12	no	1.09967	10	no	1.88423	7	yes	0.833732	12	no	-	conserved hypothetical protein TIGR00253	Hypothetical proteins	Conserved
SO1196	1.28716	12	yes	0.864093	12	no	0.997851	12	no	1.00809	12	no	0.857046	12	no	0.542624	11	yes	rrmJ	ribosomal RNA large subunit methyltransferase J	Protein synthesis	tRNA and rRNA base modification
SO1197	1.04598	12	yes	1.03446	12	no	1.02535	12	no	1.18771	12	no	1.33426	12	no	1.06203	12	no	ftsH	cell division protein FtsH	Cellular processes	Cell division
SO1198	1.05891	12	yes	1.0511	12	no	1.04951	12	no	1.15851	11	no	0.976527	12	no	1.49551	12	no	folP	dihydropteroate synthase	Biosynthesis of cofactors, prosthetic groups, and carriers	Folic acid
SO1199	0.892869	12	yes	0.887802	12	no	1.02819	12	no	1.00086	12	no	1.02575	12	no	1.59408	12	no	glmM	phosphoglucosamine mutase	Cell envelope	Biosynthesis of murein sacculus and peptidoglycan
SO1200	1.02135	12	yes	1.17638	12	no	0.911414	12	no	1.20623	12	no	1.46405	12	yes	2.13643	12	yes	tpiA	triosephosphate isomerase	Energy metabolism	Glycolysis/gluconeogenesis
SO1201	0.927287	12	yes	1.03525	12	no	1.10301	12	no	1.02056	12	no	1.18662	12	no	1.58308	12	no	secG	preprotein translocase, SecG subunit	Protein fate	Protein and peptide secretion and trafficking
SO1202	0.784092	12	no	1.20675	12	no	0.940295	12	no	0.725934	12	yes	0.643452	12	yes	2.54305	10	yes	-	conserved hypothetical protein	Hypothetical proteins	Conserved
SO1203	0.604254	12	yes	1.13602	12	no	1.29403	12	yes	0.635841	12	yes	0.702765	12	yes	2.17842	12	yes	nusA	N utilization substance protein A	Transcription	Transcription factors
SO1204	0.797611	6	yes	1.01929	12	no	1.27463	12	yes	0.793925	12	no	0.955355	12	no	2.70582	12	yes	infB	translation initiation factor IF-2	Protein synthesis	Translation factors
SO1205	0.819788	12	no	1.10018	12	no	1.14112	12	no	0.960378	12	no	1.25903	12	no	1.60975	12	no	rbfA	ribosome-binding factor A	Transcription	RNA processing
SO1206	0.844385	12	yes	1.01027	12	no	0.994067	12	no	0.959698	12	no	1.30249	12	no	1.56936	12	no			Protein synthesis	tRNA and rRNA base modification
SO1207	0.74516	12	yes	1.09339	12	no	0.953577	12	no	0.931868	12	no	0.711627	12	yes	1.76897	10	no	rpsO	ribosomal protein S15	Protein synthesis	Ribosomal proteins: synthesis and modification
SO1208	1.24108	8	no	0.95988	12	no	1.03174	12	no	0.907649	12	no	1.28589	12	no	1.35133	12	no	-	GGDEF domain protein	Unknown function	General
SO1209	0.645873	12	yes	0.998325	12	no	0.986817	12	no	0.830668	12	no	1.22411	12	no	1.15481	12	no	pnp	polyribonucleotide nucleotidyltransferase	Transcription	Degradation of RNA
SO1210	1.05379	12	yes	0.940844	12	no	0.748143	10	yes	0.961034	12	no	1.47688	12	yes	0.818509	12	no	-	TPR domain protein	Unknown function	General
SO1211	0.590088	12	no	0.927463	12	no	1.34442	12	yes	0.760951	12	yes	1.11493	12	no	2.41822	12	yes			Protein synthesis	Translation factors
SO1212	0.615657	11	no	0.633063	10	yes	1.07691	12	no	1.24766	8	no	4.73188	7	yes	0.687549	12	no	-	hypothetical protein	HP	HP
SO1213	1.15393	12	yes	1.21209	11	no	0.986051	12	no	0.982539	11	no	0.962079	12	no	0.97234	12	no	-	hydrolase, TatD family	Unknown function	Enzymes of unknown specificity
SO1214	0.813692	12	no	1.3324	12	no	0.797669	6	no	1.02889	12	no	0.465192	12	yes	0.885642	12	no	-	NupC family protein	Transport and binding proteins	Nucleosides, purines and pyrimidines
SO1215	0.745476	11	no	1.25501	12	no	0.944739	12	no	1.05099	11	no	0.574486	12	yes	0.800111	12	no	-	outer membrane protein OmpK, putative	Cell envelope	Other
SO1216	1.00425	12	no	1.215	9	no	1.05215	12	no	1.16292	10	no	1.48016	9	yes	0.828647	12	no	-	hypothetical protein	HP	HP
SO1217	0.8158	12	no	0.844124	8	no	0.964865	12	no	0.819534	11	no	0.616513	11	yes	0.720854	12	no	deoC	deoxyribose-phosphate aldolase	Purines, pyrimidines, nucleosides, and nucleotides	Other
SO1218	1.19664	10	no	1.12031	12	no	0.975216	12	no	0.921183	12	no	0.979018	12	no	1.32355	12	no	deoA	thymidine phosphorylase	Purines, pyrimidines, nucleosides, and nucleotides	Other
SO1219	1.07288	12	no	1.1741	12	no	0.910058	12	no	0.933052	12	no	0.745688	12	yes	0.363315	12	yes	deoB	phosphopentomutase	Purines, pyrimidines, nucleosides, and nucleotides	Other
SO1220	0.965317	12	no	1.01949	10	no	0.99819	12	no	0.660843	9	yes	0.545404	11	yes	0.573118	12	no	-	hypothetical protein	HP	HP
SO1221	0.778826	12	no	1.1824	12	no	1.03908	12	no	0.832904	12	no	0.613324	12	yes	0.604812	12	no	deoD-2	purine nucleoside phosphorylase	Purines, pyrimidines, nucleosides, and nucleotides	Salvage of nucleosides and nucleotides
SO1222	1.01847	11	no	0.997597	12	no	0.928944	12	no	0.904681	12	no	1.0442	12	no	1.63119	12	no	-	hypothetical protein	HP	HP
SO1223	0.871028	12	no	0.971842	12	no	0.91134	12	no	0.977485	12	no	1.02159	12	no	1.58884	11	no	serB	phosphoserine phosphatase	Amino acid biosynthesis	Serine family
SO1224	1.02014	12	yes	0.926809	12	no	0.984018	12	no	0.88942	10	no	1.03934	10	no	0.65068	11	no	-	conserved hypothetical protein	Hypothetical proteins	Conserved
SO1225	1.01061	6	yes	0.97263	12	no	0.850684	12	no	0.988735	12	no	1.12277	12	no	0.923979	12	no	-	conserved hypothetical protein	Hypothetical proteins	Conserved
SO1226	0.915087	10	yes	0.904314	11	no	0.99611	12	no	1.00725	12	no	1.14307	12	no	0.940915	12	no	radA	DNA repair protein RadA	DNA metabolism	DNA replication, recombination, and repair
SO1227	1.0121	10	no	0.791993	12	no	1.03536	12	no	1.07055	11	no	1.3356	12	no	0.768186	11	no	-	conserved hypothetical protein	Hypothetical proteins	Conserved
SO1228	0.984868	12	yes	0.938798	12	no	0.961404	12	no	0.718804	12	yes	0.842036	12	no	0.740613	12	no	torR	torcad operon transcriptional regulatory protein TorR	Regulatory functions	DNA interactions
SO1229	1.02712	8	yes	1.05406	12	no	1.11176	12	no	1.00056	12	no	1.22946	12	no	1.01406	11	no	torT	periplasmic protein TorT	Signal transduction	Two-component systems
SO1230	1.09718	12	yes	0.894786	11	no	1.00141	12	no	0.909353	12	no	1.11632	12	no	1.52681	11	no	torS	sensor histidine kinase/response regulator TorS	Signal transduction	Two-component systems
SO1231	1.14209	8	yes	0.989385	11	no	1.23654	6	no	1.16785	12	no	1.26379	12	no	2.11001	12	yes	torD	TorA specific chaperone	Energy metabolism	Anaerobic
SO1232	1.1813	9	yes	0.87993	12	no	1.19055	9	no	0.953727	12	no	1.35595	12	yes	0.598983	12	no	torA	trimethylamine-N-oxide reductase	Energy metabolism	Anaerobic
SO1233	0.64979	12	no	0.778563	9	no	0.597446	7	yes	1.33803	11	yes	0.952554	10	no	1.08915	12	no	torC	tetraheme cytochrome c	Energy metabolism	Anaerobic
SO1234	0.688521	12	no	0.646905	9	yes	1.02532	12	no	0.568901	7	yes	5.13218	8	yes	1.73799	10	no	torE	torE protein	Cell envelope	Other
SO1235	0.851527	7	no	0.913946	11	no	1.03067	11	no	0.106166	5	yes	1.21487	8	no	1.3743	12	no	-	hypothetical protein	HP	HP
SO1236	0.472169	11	yes	0.78768	11	no	1.10984	12	no	1.00506	12	no	1.1585	11	no	0.933075	12	no	-	xanthine/uracil permease family protein	Transport and binding proteins	Nucleosides, purines and pyrimidines
SO1237	0.607289	6	yes	0.822791	12	no	0.977461	12	no	0.952102	12	no	1.23198	11	no	0.976511	12	no	-	acetoin utilization protein AcuB, putative	Energy metabolism	Other
SO1238	1.38931	12	yes	0.974277	11	no	0.677023	7	yes	1.1012	12	no	1.7433	12	yes	0.849373	12	no	-	acyltransferase family protein	Unknown function	Enzymes of unknown specificity
SO1239	1.50932	11	yes	0.921246	11	no	1.11872	12	no	1.1596	12	no	2.00468	8	yes	0.853176	12	no	-	conserved hypothetical protein	Hypothetical proteins	Conserved
SO1240	0.658552	12	yes	0.759691	10	no	1.16403	12	no	0.838406	8	no	1.06904	12	no	0.977548	12	no	-	hypothetical protein	HP	HP
SO1241	1.14312	10	no	2.14392	9	yes	0.735155	8	yes	0.799851	12	no	3.56363	8	yes	0.766471	10	no	-	hypothetical protein	HP	HP
SO1242	1.00594	12	yes	1.27144	12	no	0.860698	12	no	1.02017	12	no	0.938675	12	no	0.479895	12	yes	-	hypothetical protein	HP	HP
SO1243	1.09917	12	yes	1.23182	8	no	0.700615	9	yes	1.20951	11	no	1.99373	10	yes	1.73656	11	no	-	hypothetical protein	HP	HP
SO1245	0.796497	9	no	1.033	10	no	0.866302	12	no	1.37808	11	yes	1.43457	10	yes	1.16043	12	no	-	membrane protein, putative	Cell envelope	Other
SO1246	0.729047	12	no	0.765349	11	no	0.938084	12	no	1.35761	9	yes	1.17364	12	no	1.9664	12	yes	-	hypothetical protein	HP	HP
SO1247	1.76134	12	no	0.994478	12	no	1.01273	12	no	1.09082	10	no	1.11675	12	no	1.13223	11	no	-	hypothetical protein	HP	HP
SO1248	1.19649	11	no	0.888105	12	no	1.01362	12	no	0.924814	11	no	0.637675	12	yes	0.795626	12	no	-	conserved hypothetical protein	Hypothetical proteins	Conserved
SO1249	1.3529	4	yes	0.783741	12	no	1.08652	12	no	1.00154	11	no	0.965591	12	no	0.61986	12	no	-	peptidase, U32 family	Protein fate	Degradation of proteins, peptides, and glycopeptides
SO1250	1.12404	12	yes	1.19087	12	no	1.10582	12	no	1.2105	11	no	1.00616	12	no	1.3592	12	no	-	conserved hypothetical protein	Hypothetical proteins	Conserved
SO1251	0.784844	12	yes	1.24029	11	no	0.460742	8	yes	1.02942	10	no	1.53714	10	yes	1.04959	10	no	-	ferredoxin, 4Fe-4S	Energy metabolism	Electron transport
SO1252	0.649291	8	yes	1.04732	12	no	0.944735	12	no	0.963553	12	no	1.45307	12	yes	2.4975	12	yes	-	peptidase, U32 family	Protein fate	Degradation of proteins, peptides, and glycopeptides
SO1253	0.924219	12	no	0.67794	5	no	0.886019	12	no	0.876586	9	no	2.22858	9	yes	0.851056	11	no	-	hypothetical protein	HP	HP
SO1254	1.03252	5	yes	1.17498	12	no	0.919301	12	no	1.0886	12	no	0.640892	9	yes	0.567253	12	no	-	conserved hypothetical protein	Hypothetical proteins	Conserved
SO1255	1.12065	12	no	1.07103	12	no	0.834755	6	no	1.19446	11	no	1.01251	12	no	0.567497	12	no	-	cyclic nucleotide phosphodiesterase, putative	Regulatory functions	Small molecule interactions
SO1256	0.89709	12	yes	0.85535	12	no	0.889488	12	no	0.989291	11	no	1.0031	10	no	0.968901	12	no	-	conserved hypothetical protein	Hypothetical proteins	Conserved
SO1257	0.311398	8	no	0.953469	9	no	1.65243	12	yes	0.617458	8	yes	1.21194	10	no	1.3682	11	no	-	hypothetical protein	HP	HP
SO1258	0.573691	12	yes	0.74291	12	no	0.856168	12	no	1.40144	10	yes	0.981779	12	no	0.683982	12	no	-	adenylosuccinate synthetase, putative	Purines, pyrimidines, nucleosides, and nucleotides	Purine ribonucleotide biosynthesis
SO1259	1.69825	12	yes	1.12045	12	no	1.44361	11	yes	1.78453	12	yes	1.18311	12	no	0.966588	12	no	-	transcriptional regulator, LysR family	Regulatory functions	DNA interactions
SO1260	1.29464	12	no	0.763333	10	no	1.15425	11	no	0.869597	11	no	1.7257	10	yes	1.60696	11	no	-	conserved hypothetical protein	Hypothetical proteins	Conserved
SO1261	0.978049	12	yes	0.556506	7	yes	0.960929	12	no	1.06434	6	no	1.72456	10	yes	0.98806	11	no	-	mercaptopyruvate sulfurtransferase	Central intermediary metabolism	Sulfur metabolism
SO1262	0.742883	12	yes	0.788852	12	no	1.07507	12	no	1.34945	12	yes	1.30026	12	no	2.10333	12	yes	-	hypothetical protein	HP	HP
SO1264	1.10294	9	yes	0.753229	12	no	1.07798	10	no	1.18063	12	no	1.34823	12	yes	1.77401	12	yes	-	conserved hypothetical protein	Hypothetical proteins	Conserved
SO1265	1.72491	12	yes	0.863725	11	no	1.04141	12	no	1.2193	12	no	2.65363	11	yes	1.04695	12	no	-	transcriptional regulator, putative	Regulatory functions	Other
SO1266	0.915834	12	no	0.591416	8	yes	0.957101	12	no	1.3301	5	no	2.50403	10	yes	0.869007	12	no	-	hypothetical protein	HP	HP
SO1267	1.17852	12	no	0.908981	12	no	0.969303	12	no	1.31676	12	yes	1.98024	12	yes	1.1611	12	no	-	conserved hypothetical protein	Hypothetical proteins	Conserved
SO1268	1.20294	12	yes	0.713001	12	yes	0.917583	12	no	0.906309	12	no	1.26249	12	no	1.94889	12	yes	-	glutamine synthetase	Amino acid biosynthesis	Glutamate family
SO1270	0.895451	12	yes	1.15326	12	no	0.876644	12	no	0.70618	12	yes	0.46661	12	yes	1.02052	12	no	-	polyamine ABC transporter, periplasmic polyamine-binding protein	Transport and binding proteins	Amino acids, peptides and amines
SO1271	0.797757	11	yes	1.07403	12	no	0.935481	11	no	0.595857	12	yes	0.433557	11	yes	1.283	11	no	-	polyamine ABC transporter, ATP-binding protein	Transport and binding proteins	Amino acids, peptides and amines
SO1272	0.831884	8	yes	1.01391	12	no	1.04215	12	no	0.709798	12	yes	0.53484	11	yes	1.45976	12	no	-	polyamine ABC transporter, permease protein	Transport and binding proteins	Amino acids, peptides and amines
SO1273	1.40415	7	yes	1.28225	11	no	1.09774	12	no	1.15669	8	no	1.31017	10	no	0.838226	11	no	-	polyamine ABC transporter, permease protein	Transport and binding proteins	Amino acids, peptides and amines
SO1274	1.19423	12	no	0.948979	12	no	1.04702	12	no	1.07132	12	no	1.42051	12	yes	1.39067	12	no	-	conserved hypothetical protein	Hypothetical proteins	Conserved
SO1275	1.14578	12	yes	1.37366	11	no	1.2899	12	yes	0.801017	10	no	0.957175	11	no	1.95199	12	yes	gabT	4-aminobutyrate aminotransferase	Central intermediary metabolism	Other
SO1276	0.955711	12	no	1.06654	12	no	1.0083	12	no	0.804557	12	no	0.662447	11	yes	1.95183	12	yes	-	proton-dependent oligopeptide transporter (POT) family protein	Transport and binding proteins	Unknown substrate
SO1277	0.68929	7	yes	1.08265	12	no	0.850798	10	no	1.80866	12	yes	1.58653	11	yes	0.800084	11	no	-	methyl-accepting chemotaxis protein	Cellular processes	Chemotaxis and motility
SO1278	1.32558	8	yes	1.28438	10	no	0.813292	12	yes	1.13388	8	no	1.24632	12	no	1.22661	12	no	-	hypothetical protein	HP	HP
SO1279	1.36725	12	yes	1.07051	12	no	1.03598	7	no	0.734288	12	yes	0.613364	12	yes	0.205804	12	yes			Other categories	Transposon functions
SO1281	1.37242	12	yes	0.852277	12	no	0.94747	12	no	1.03322	12	no	0.679802	12	yes	0.811348	12	no	-	hypothetical protein	HP	HP
SO1283	0.765381	8	yes	1.09997	10	no	0.934611	11	no	1.14906	8	no	1.25175	8	no	0.477825	11	yes	-	hypothetical protein	HP	HP
SO1284	0.943362	12	yes	0.857428	12	no	0.973454	12	no	0.851759	12	no	0.720654	12	yes	0.971448	12	no	rpoD	RNA polymerase sigma-70 factor	Transcription	Transcription factors
SO1285	1.29308	12	yes	0.8897	10	no	0.967893	12	no	0.869972	7	no	1.75846	7	yes	0.942344	11	no	-	hypothetical protein	HP	HP
SO1286	1.09345	12	yes	0.813803	12	no	1.10121	12	no	1.03014	12	no	0.931788	12	no	0.653642	12	no	dnaG	DNA primase	DNA metabolism	DNA replication, recombination, and repair
SO1287	1.43499	10	no	1.15645	12	no	1.07912	12	no	0.802298	12	no	0.681885	12	yes	1.43979	12	no	-	conserved hypothetical protein	Hypothetical proteins	Conserved
SO1288	0.722724	12	yes	0.933167	11	no	0.864249	12	no	0.850907	10	no	0.585847	12	yes	1.77561	12	yes	rpsU	ribosomal protein S21	Protein synthesis	Ribosomal proteins: synthesis and modification
SO1289	0.810656	12	no	0.939524	12	no	0.955847	9	no	1.01098	12	no	1.04626	12	no	2.21596	12	yes	gcp	O-sialoglycoprotein endopeptidase	Protein fate	Degradation of proteins, peptides, and glycopeptides
SO1290	0.84654	12	no	0.96367	11	no	0.998145	12	no	1.18916	11	no	1.06835	12	no	0.815703	12	no	-	conserved hypothetical protein TIGR00023	Hypothetical proteins	Conserved
SO1291	0.797839	12	yes	0.583467	9	yes	0.987886	12	no	0.79704	7	no	1.39434	12	yes	2.09022	11	yes	folB	dihydroneopterin aldolase	Biosynthesis of cofactors, prosthetic groups, and carriers	Folic acid
SO1292	0.699154	12	yes	0.825496	12	no	0.868946	11	no	0.793527	11	no	0.876916	11	no	1.64955	12	no	folK-2	2-amino-4-hydroxy-6-hydroxymethyldihydropteridine pyrophosphokinase	Biosynthesis of cofactors, prosthetic groups, and carriers	Folic acid
SO1293	0.84986	12	yes	0.781622	12	no	1.04423	11	no	0.813946	11	no	0.855005	12	no	1.69925	12	no	-	undecaprenol kinase, putative	Cellular processes	Toxin production and resistance
SO1294	0.744957	12	no	0.928463	12	no	1.00096	12	no	0.791907	12	no	0.925307	12	no	0.802392	11	no	-	ribosomal RNA large subunit methyltransferase A, putative	Protein synthesis	tRNA and rRNA base modification
SO1295	1.05994	11	no	1.06582	12	no	0.951644	12	no	1.0964	11	no	0.594455	11	yes	0.446961	12	yes	-	major outer membrane lipoprotein, putative	Cell envelope	Other
SO1296	1.28333	11	yes	1.12675	12	no	0.968679	12	no	1.0177	12	no	1.2499	12	no	0.827579	12	no			Transcription	RNA processing
SO1297	0.988216	12	yes	1.19071	12	no	1.1349	12	no	0.830483	12	no	0.688535	12	yes	0.942618	11	no	gspA	general secretion pathway protein a	Protein fate	Protein and peptide secretion and trafficking
SO1298	0.938192	12	yes	1.02598	12	no	1.20267	12	no	0.814281	12	no	0.541873	12	yes	1.17671	11	no	gspB	general secretion pathway protein B	Protein fate	Protein and peptide secretion and trafficking
SO1299	0.705254	10	yes	1.01899	12	no	1.37347	12	yes	1.27623	12	yes	0.973618	10	no	1.07164	12	no			Transport and binding proteins	Unknown substrate
SO1300	0.599504	5	yes	1.00029	12	no	0.984236	12	no	0.854996	12	no	0.824497	12	no	1.28372	12	no	hemL	glutamate-1-semialdehyde-2,1-aminomutase	Biosynthesis of cofactors, prosthetic groups, and carriers	Heme, porphyrin, and cobalamin
SO1301	0.727189	11	no	1.08499	12	no	1.26492	11	yes	1.07777	12	no	1.33192	12	no	1.41844	12	no	pyrB	aspartate carbamoyltransferase	Purines, pyrimidines, nucleosides, and nucleotides	Pyrimidine ribonucleotide biosynthesis
SO1302	0.98913	11	yes	0.810917	11	no	0.935202	12	no	0.989622	12	no	1.36045	12	yes	0.857341	11	no	-	chloride channel	Transport and binding proteins	Anions
SO1303	1.03155	12	yes	1.20037	12	no	1.02782	12	no	0.892884	12	no	0.646408	12	yes	0.786891	11	no	-	hypothetical protein	HP	HP
SO1304	1.18868	12	no	0.868675	12	no	0.958845	12	no	0.857601	12	no	0.657277	11	yes	0.947862	11	no	-	HesB/YadR/YfhF family protein	Unknown function	General
SO1305	0.812312	12	no	1.20721	12	no	1.44996	10	yes	0.940573	12	no	0.837917	12	no	0.645658	11	no	-	hypothetical protein	HP	HP
SO1306	0.782868	11	no	1.02993	12	no	0.694584	9	yes	0.844545	12	no	0.633158	12	yes	0.287034	12	yes	-	conserved hypothetical protein	Hypothetical proteins	Conserved
SO1307	1.24401	12	yes	0.627342	9	yes	1.06195	12	no	1.5831	11	yes	2.2064	11	yes	2.76671	12	yes	aqpZ	aquaporin Z	Transport and binding proteins	Porins
SO1308	0.679228	10	yes	1.4268	10	no	0.850456	12	no	1.26832	7	no	1.13719	8	no	1.26453	10	no	-	hypothetical protein	HP	HP
SO1309	1.13045	12	no	0.774334	12	no	0.575582	12	yes	1.14688	12	no	1.10816	12	no	0.927882	12	no	-	conserved hypothetical protein	Hypothetical proteins	Conserved
SO1310	0.643267	12	no	0.682512	12	yes	0.851795	12	no	0.957655	12	no	1.20592	9	no	0.585999	11	no	-	conserved hypothetical protein	Hypothetical proteins	Conserved
SO1311	0.535661	12	yes	0.821053	9	no	0.94045	12	no	1.05828	7	no	2.07763	8	yes	0.818774	11	no	-	transcriptional regulator	Regulatory functions	DNA interactions
SO1312	0.864917	12	no	0.837588	12	no	0.917471	12	no	0.903811	11	no	0.728456	12	yes	1.01063	11	no	-	TolB domain protein	Unknown function	General
SO1313	0.856158	10	yes	0.933285	12	no	1.06217	12	no	0.84395	12	no	0.852711	12	no	1.13517	12	no	-	conserved hypothetical protein	Hypothetical proteins	Conserved
SO1314	1.1782	5	yes	0.965479	12	no	0.878779	11	no	1.10157	12	no	1.05682	12	no	1.06991	12	no	-	peptidase, M23/M37 family	Protein fate	Degradation of proteins, peptides, and glycopeptides
SO1315	0.769519	9	yes	0.953852	12	no	0.996117	12	no	0.744049	12	yes	0.882793	12	no	0.927181	12	no	tyrS	tyrosyl-tRNA synthetase	Protein synthesis	tRNA aminoacylation
SO1317	1.23078	6	no	0.827266	12	no	0.947074	12	no	1.17736	12	no	1.25901	12	no	0.673758	12	no	-	hypothetical protein	HP	HP
SO1318	1.12873	12	yes	0.944951	12	no	0.87789	12	no	1.24028	12	no	1.61921	12	yes	1.5155	12	no	-	hypothetical protein	HP	HP
SO1319	1.15549	12	no	0.825817	12	no	1.30415	12	yes	1.20467	12	no	1.43279	12	yes	0.566021	12	no	-	conserved hypothetical protein	Hypothetical proteins	Conserved
SO1320	1.4059	11	yes	0.761282	11	no	1.18777	12	no	1.34097	12	yes	1.1283	12	no	0.879267	12	no	-	hypothetical protein	HP	HP
SO1321	0.888912	10	no	1.24244	11	no	1.14571	11	no	1.04591	10	no	0.987458	11	no	0.893498	12	no	-	CobD-related protein	Unknown function	Enzymes of unknown specificity
SO1322	0.736821	12	no	0.88971	12	no	1.67669	9	yes	0.695785	12	yes	0.796412	11	no	1.7094	12	no	pfs	5-methylthioadenosine nucleosidase/S-adenosylhomocysteine nucleosidase	Central intermediary metabolism	Other
SO1323	0.513692	10	yes	0.847747	10	no	3.96392	10	yes	0.653788	8	yes	1.84379	7	yes	2.8926	9	yes	-	hypothetical protein	HP	HP
SO1324	1.28679	12	no	2.35379	9	yes	1.25968	11	yes	0.69727	3	no	0.115882	4	yes	0.33933	10	yes	gltD	glutamate synthase, small subunit	Amino acid biosynthesis	Glutamate family
SO1325	1.24789	11	no	1.72131	8	yes	1.06072	12	no	1.01414	11	no	2.09763	9	yes	1.20549	11	no	gltB	glutamate synthase, large subunit	Amino acid biosynthesis	Glutamate family
SO1326	1.52467	12	no	0.834721	12	no	1.07657	12	no	1.21378	11	no	0.969525	12	no	0.575486	12	no	-	conserved hypothetical protein	Hypothetical proteins	Conserved
SO1327	1.07308	11	no	1.04002	12	no	1.17149	11	no	0.982452	12	no	1.10912	12	no	0.697525	12	no	-	sensor histidine kinase-related protein	Unknown function	General
SO1328	1.34025	12	no	0.974439	12	no	0.948213	12	no	0.901115	12	no	0.679503	12	yes	0.584428	10	no	-	transcriptional regulator, LysR family	Regulatory functions	DNA interactions
SO1329	1.10829	12	no	0.866769	10	no	0.984244	12	no	0.93368	10	no	0.755124	9	no	1.42365	11	no	-	adenylate cyclase-related protein	Unknown function	General
SO1330	1.04457	10	yes	0.989491	12	no	1.09515	12	no	1.01671	12	no	1.15997	12	no	1.23926	12	no	mutH	DNA mismatch repair protein MutH	DNA metabolism	DNA replication, recombination, and repair
SO1331	1.21538	9	no	1.00922	12	no	1.03937	12	no	1.10775	12	no	1.0113	12	no	0.784091	12	no	-	MutT/nudix family protein	DNA metabolism	DNA replication, recombination, and repair
SO1332	0.956736	12	no	1.0995	12	no	0.80915	11	yes	0.827864	11	no	1.01569	12	no	0.706273	12	no	ptsP	phosphoenolpyruvate-protein phosphotransferase PtsP	Transport and binding proteins	Carbohydrates, organic alcohols, and acids
SO1333	1.13522	12	no	1.10973	12	no	0.810913	11	yes	0.687294	12	yes	0.587417	10	yes	0.601357	11	no	-	conserved hypothetical protein	Hypothetical proteins	Conserved
SO1334	0.879976	12	yes	1.01399	12	no	0.711454	12	yes	0.937944	12	no	0.576486	11	yes	0.615444	11	no	lgt	prolipoprotein diacylglyceryl transferase	Protein fate	Protein modification and repair
SO1335	0.878442	12	no	1.05356	12	no	1.02645	12	no	0.791023	12	no	0.439019	12	yes	1.22408	12	no	thyA	thymidylate synthase	Purines, pyrimidines, nucleosides, and nucleotides	2'-Deoxyribonucleotide metabolism
SO1336	0.90951	12	no	0.937926	12	no	0.928806	12	no	0.758379	12	yes	0.451999	12	yes	0.621899	12	no	nhaA	Na+/H+ antiporter	Transport and binding proteins	Cations
SO1337	0.989224	10	no	1.08481	12	no	0.947179	12	no	0.957874	12	no	0.45166	12	yes	0.458501	12	yes	-	hypothetical protein	HP	HP
SO1338	1.33922	11	yes	0.913601	11	no	0.904562	12	no	1.60024	12	yes	1.10872	11	no	1.30649	12	no	nhaR	transcriptional activator protein NhaR	Regulatory functions	DNA interactions
SO1339	1.01902	12	yes	0.773427	8	no	1.02437	12	no	2.05279	8	yes	0.33799	8	yes	0.671183	12	no	-	conserved hypothetical protein	Hypothetical proteins	Conserved
SO1340	1.0067	12	no	0.983784	12	no	0.816159	11	yes	1.16764	12	no	1.49871	12	yes	2.00469	12	yes	-	hypothetical protein	HP	HP
SO1341	0.92518	12	yes	0.850451	12	no	0.82976	12	no	0.838058	12	no	1.09013	12	no	1.54377	11	no	nadB	L-aspartate oxidase	Biosynthesis of cofactors, prosthetic groups, and carriers	Pyridine nucleotides
SO1342	1.24324	12	no	1.94542	8	yes	0.835115	12	no	1.11742	9	no	2.20409	11	yes	2.80432	11	yes	rpoE	RNA polymerase sigma-24 factor	Transcription	Transcription factors
SO1343	0.954831	12	yes	0.841813	11	no	0.863179	12	no	0.981866	12	no	1.17296	12	no	0.840343	12	no	rseA	sigma-E factor negative regulatory protein	Regulatory functions	Other
SO1344	0.880401	8	yes	0.872063	12	no	0.927338	12	no	0.897706	12	no	1.11577	12	no	0.837555	12	no	rseB	sigma-E factor regulatory protein RseB	Regulatory functions	Other
SO1345	1.08105	11	yes	0.829365	12	no	0.945138	12	no	0.971638	12	no	1.45311	12	yes	0.780239	12	no	rseC	sigma-E factor regulatory protein RseC	Regulatory functions	Other
SO1346	0.840958	10	no	0.996192	12	no	0.891278	12	no	0.837524	12	no	0.829403	12	no	0.700325	12	no	lepA	GTP-binding protein LepA	Unknown function	General
SO1347	0.848534	12	yes	1.11108	12	no	0.910436	12	no	0.655233	12	yes	0.28079	12	yes	1.03907	11	no	lepB	signal peptidase I	Protein fate	Protein and peptide secretion and trafficking
SO1348	0.864414	11	no	1.05238	12	no	0.877051	12	no	0.591524	12	yes	0.395442	12	yes	2.08434	10	yes	rnc	ribonuclease III	Transcription	RNA processing
SO1349	0.825217	12	yes	1.16197	12	no	0.996337	12	no	0.660367	12	yes	0.438566	12	yes	1.2907	11	no	era	GTP-binding protein Era	Cellular processes	Cell division
SO1350	0.932611	9	yes	1.10803	12	no	1.03284	11	no	0.660643	9	yes	0.244655	10	yes	0.965807	11	no	recO	DNA repair protein RecO	DNA metabolism	DNA replication, recombination, and repair
SO1351	0.749109	12	yes	1.07777	12	no	0.649928	10	yes	0.725797	10	yes	0.707406	8	no	1.08061	12	no	pdxJ	pyridoxal phosphate biosynthetic protein PdxJ	Biosynthesis of cofactors, prosthetic groups, and carriers	Pyridoxine
SO1352	1.28788	11	yes	1.1942	9	no	1.24776	12	yes	0.865748	11	no	0.324675	6	yes	1.05528	11	no	acpS	holo-(acyl-carrier protein) synthase	Fatty acid and phospholipid metabolism	Biosynthesis
SO1353	1.23593	10	no	1.00152	12	no	0.997663	12	no	0.835553	11	no	0.603073	10	yes	2.25014	11	yes	-	conserved hypothetical protein	Hypothetical proteins	Conserved
SO1354	0.999099	10	no	1.21171	10	no	1.1428	11	no	0.787543	12	no	0.655179	10	yes	1.33014	11	no	-	hemolysin protein, putative	Cellular processes	Pathogenesis
SO1355	1.24527	8	no	1.10147	12	no	1.10676	12	no	1.22771	12	no	1.14829	12	no	0.802886	12	no	-	membrane protein, putative	Cell envelope	Other
SO1356	0.968042	12	no	0.858856	12	no	1.18157	11	no	0.751909	9	yes	0.920564	9	no	0.721294	10	no	ffh	signal recognition particle protein Ffh	Protein fate	Protein and peptide secretion and trafficking
SO1357	0.685387	12	yes	1.12604	12	no	1.22507	12	yes	0.645643	12	yes	0.784088	12	no	1.47008	11	no	rpsP	ribosomal protein S16	Protein synthesis	Ribosomal proteins: synthesis and modification
SO1358	0.715	10	no	0.934755	12	no	0.875041	12	no	0.682059	12	yes	0.852555	12	no	2.9249	12	yes	rimM	16S rRNA processing protein RimM	Transcription	RNA processing
SO1359	0.614946	12	no	1.17397	12	no	0.755816	10	yes	0.542457	12	yes	0.702943	12	yes	1.64506	12	no	trmD	tRNA (guanine-N1)-methyltransferase	Protein synthesis	tRNA and rRNA base modification
SO1360	0.723199	12	yes	1.19866	12	no	0.862755	12	no	0.600501	11	yes	0.452014	12	yes	0.407254	12	yes	rplS	ribosomal protein L19	Protein synthesis	Ribosomal proteins: synthesis and modification
SO1361	1.0721	12	no	0.596437	11	yes	1.1677	12	no	0.949692	8	no	1.44538	11	yes	0.500737	11	yes	aroF	phospho-2-dehydro-3-deoxyheptonate aldolase, tyr-sensitive	Amino acid biosynthesis	Aromatic amino acid family
SO1362	1.15599	11	yes	0.921085	12	no	1.01392	12	no	0.860234	12	no	0.892215	11	no	0.587682	12	no	tyrA	chorismate mutase/prephenate dehydrogenase	Amino acid biosynthesis	Aromatic amino acid family
SO1363	1.05885	9	yes	0.917484	12	no	0.853589	12	no	1.36256	11	yes	1.06584	12	no	1.01048	12	no	hcp	prismane protein	Energy metabolism	Electron transport
SO1364	0.985994	12	no	0.919641	12	no	1.09333	12	no	0.987734	12	no	0.968515	12	no	1.39616	12	no	-	iron-sulfur cluster-binding protein	Energy metabolism	Electron transport
SO1365	1.22707	12	no	1.47415	10	yes	1.00643	12	no	1.42681	12	yes	1.41352	12	yes	1.03736	11	no	-	hypothetical protein	HP	HP
SO1366	1.03798	12	yes	0.745991	12	no	0.871932	12	no	1.06894	12	no	1.08048	12	no	0.801273	12	no	-	sodium/hydrogen exchanger family protein	Transport and binding proteins	Cations
SO1367	1.00512	11	yes	1.00638	12	no	1.10389	12	no	0.820143	12	no	0.540411	12	yes	1.81335	12	yes	pheA	chorismate mutase/prephenate dehydratase	Amino acid biosynthesis	Aromatic amino acid family
SO1368	0.848638	10	yes	0.947909	12	no	0.869211	12	no	0.842019	12	no	1.00043	12	no	0.827439	12	no	pepA-2	cytosol aminopeptidase	Protein fate	Degradation of proteins, peptides, and glycopeptides
SO1369	1.15164	12	yes	0.877763	11	no	0.952222	10	no	0.924384	12	no	1.11105	12	no	1.61363	11	no	-	conserved hypothetical protein	Hypothetical proteins	Conserved
SO1370	1.20265	11	yes	0.884288	12	no	0.988817	12	no	0.943781	12	no	0.780637	12	no	1.40271	12	no	-	conserved hypothetical protein	Hypothetical proteins	Conserved
SO1371	0.798697	5	yes	1.00331	11	no	1.04101	12	no	1.14261	12	no	0.966276	12	no	0.66906	10	no	-	conserved hypothetical protein	Hypothetical proteins	Conserved
SO1372	0.923643	12	yes	1.04367	12	no	0.986364	12	no	0.925252	12	no	0.629504	12	yes	0.93577	12	no	-	conserved hypothetical protein	Hypothetical proteins	Conserved
SO1373	0.978735	8	no	0.887359	12	no	0.971794	12	no	1.04427	12	no	0.926717	12	no	1.17487	12	no	-	conserved hypothetical protein	Hypothetical proteins	Conserved
SO1374	1.21317	11	yes	0.799331	12	no	1.88357	11	yes	1.0628	12	no	1.14753	12	no	0.815061	12	no	-	acetyltransferase, GNAT family	Unknown function	Enzymes of unknown specificity
SO1375	0.832431	12	yes	0.946229	12	no	2.62102	12	yes	0.671704	11	yes	1.07358	11	no	0.913455	12	no	-	carboxypeptidase	Protein fate	Degradation of proteins, peptides, and glycopeptides
SO1376	1.92253	12	no	1.35721	10	no	1.36426	11	yes	2.13762	11	yes	1.50314	11	yes	0.506191	10	yes	-	conserved hypothetical protein	Hypothetical proteins	Conserved
SO1377	1.95711	10	no	2.7251	8	yes	1.11453	9	no	1.22677	11	no	0.816744	12	no	1.45491	10	no	-	conserved hypothetical protein	Hypothetical proteins	Conserved
SO1378	1.19036	7	yes	1.04976	12	no	0.646535	12	yes	0.774556	10	no	0.931189	12	no	1.92757	12	yes	-	ThiJ/PfpI family protein	Unknown function	General
SO1379	0.376764	12	yes	0.736228	9	no	0.87076	11	no	0.159955	5	yes	1.42145	8	no	0.746564	11	no	-	conserved hypothetical protein	Hypothetical proteins	Conserved
SO1380	0.517019	12	yes	0.847546	12	no	1.31417	11	yes	0.472141	11	yes	0.329804	12	yes	0.390566	12	yes	-	conserved hypothetical protein	Hypothetical proteins	Conserved
SO1381	0.921671	12	no	0.257835	6	yes	1.02125	12	no	0.962712	6	no	0.352882	6	yes	1.12531	11	no	-	conserved hypothetical protein	Hypothetical proteins	Conserved
SO1382	1.34688	12	no	0.918292	11	no	1.05589	12	no	0.732025	12	yes	1.38211	12	yes	1.21491	12	no	-	hypothetical protein	HP	HP
SO1383	0.596849	11	yes	1.05921	12	no	0.884209	12	no	0.661207	12	yes	1.32415	12	no	2.37861	12	yes	-	ATP-dependent RNA helicase, DEAD box family	Transcription	Other
SO1384	0.949139	8	no	1.01592	9	no				3.06357	6	yes	1.47824	8	yes	0.608291	10	no	-	hypothetical protein	HP	HP
SO1385	0.906251	11	no	0.890245	12	no	0.930374	10	no	0.775508	11	yes	1.07827	12	no	0.843661	12	no	-	methyl-accepting chemotaxis protein	Cellular processes	Chemotaxis and motility
SO1386		12	no	1.01114	8	no	0.936221	12	no	1.35905	9	yes	3.40629	9	yes	1.24616	11	no	-	hypothetical protein	HP	HP
SO1387	2.32194	8	yes	1.01685	8	no	0.780379	12	yes	1.53367	6	yes	1.4198	10	yes	0.524943	10	yes	-	HD domain protein	Unknown function	General
SO1388	0.608233	8	no	0.92945	12	no	0.946471	12	no	0.556768	11	yes	0.466689	12	yes	1.27814	11	no	-	aminopeptidase P, putative	Protein fate	Degradation of proteins, peptides, and glycopeptides
SO1389	0.721351	8	yes	1.0025	12	no	0.818443	12	yes	0.954378	11	no	0.858097	12	no	0.955781	10	no	-	ROK family protein	Unknown function	General
SO1390	0.904404	11	no	0.920051	12	no	0.910142	12	no	0.756353	11	yes	0.863904	12	no	1.03033	11	no	-	peptidyl-prolyl cis-trans isomerase, FKBP-type	Protein fate	Protein folding and stabilization
SO1391	0.952871	11	yes	0.847554	12	no	1.07848	11	no	0.848802	12	no	0.75638	12	no	1.68971	12	no	-	conserved hypothetical protein	Hypothetical proteins	Conserved
SO1392	1.19981	12	no	0.881466	12	no	1.10344	12	no	1.03457	11	no	1.09504	12	no	1.21464	11	no	-	conserved hypothetical protein	Hypothetical proteins	Conserved
SO1393	1.08375	12	yes	0.875757	10	no	1.22758	12	yes	1.09835	12	no	1.32341	10	no	0.464427	10	yes	-	transcriptional regulator, TetR family	Regulatory functions	DNA interactions
SO1395	1.01533	11	yes	0.746066	12	no	1.13551	12	no	0.842101	12	no	0.471812	12	yes	0.881483	12	no	-	membrane protein,putative	Cell envelope	Other
SO1396	1.08101	7	yes	0.717767	10	no	1.02711	9	no	1.07759	11	no	1.4504	10	yes	0.847463	11	no	-	conserved hypothetical protein	Hypothetical proteins	Conserved
SO1397	1.88691	10	no	0.86643	11	no	0.968325	12	no	1.1042	12	no	1.38126	11	yes	2.2773	12	yes	-	cytosine deaminase	Purines, pyrimidines, nucleosides, and nucleotides	Salvage of nucleosides and nucleotides
SO1398	1.02595	8	yes	0.946096	10	no	1.15955	10	no	1.42344	8	yes	1.64293	10	yes	1.21944	11	no	-	hypothetical protein	HP	HP
SO1399	0.763245	11	no	0.785153	11	no	0.776313	12	yes	1.04527	12	no	1.45065	10	yes	1.29558	10	no	-	conserved hypothetical protein	Hypothetical proteins	Conserved
SO1400	0.925437	8	no	1.09106	12	no	0.902526	12	no	1.4316	9	yes	0.634629	8	yes	0.945116	11	no	-	conserved hypothetical protein	Hypothetical proteins	Conserved
SO1401	0.730984	12	no	0.92989	12	no	0.831178	12	no	0.699488	12	yes	0.72093	12	yes	0.746819	12	no	-	hypothetical protein	HP	HP
SO1402	1.16614	11	no	0.911668	12	no	0.9175	12	no	0.892508	12	no	0.61771	12	yes	0.984767	12	no	-	conserved hypothetical protein	Hypothetical proteins	Conserved
SO1403	0.756036	12	no	1.009	12	no	0.959505	12	no	0.825519	11	no	1.06461	11	no	0.986207	12	no	-	conserved hypothetical protein	Hypothetical proteins	Conserved
SO1404	0.585966	8	yes	0.924018	12	no	0.935359	10	no	1.02519	12	no	0.778586	11	no	1.47971	10	no	-	endoribonuclease L-PSP, putative	Transcription	Degradation of RNA
SO1405	0.400423	12	yes	0.939654	11	no	1.26772	11	yes	0.621895	11	yes	0.355184	10	yes	1.29463	11	no	-	transglutaminase family protein	Unknown function	Enzymes of unknown specificity
SO1406	0.853288	8	yes	1.0125	11	no	1.2774	12	yes	1.00123	11	no	1.15733	9	no	1.20383	10	no	-	mercuric transport protein MerT, putative	Transport and binding proteins	Cations
SO1407	0.58262	11	yes	0.85709	10	no	1.37283	9	yes	1.15393	11	no	1.06475	11	no	1.42663	10	no	-	mercuric transport periplasmic protein MerP, putative	Transport and binding proteins	Cations
SO1408	0.893921	12	yes	0.979786	12	no	1.2851	12	yes	0.859869	10	no	1.00395	12	no	1.05085	10	no	-	helicase, putative	Unknown function	Enzymes of unknown specificity
SO1409	0.971501	7	yes	0.943159	11	no	1.10817	7	no	1.45967	9	yes	1.19907	10	no	0.494259	11	yes	-	conserved hypothetical protein	Hypothetical proteins	Conserved
SO1410	1.00124	6	yes	1.18475	11	no	1.39422	12	yes	1.27586	11	no	0.832143	12	no	0.552178	12	yes	-	hypothetical protein	HP	HP
SO1411	0.993803	4	yes	1.2677	11	no	2.01908	8	yes	0.982475	8	no	2.46027	12	yes	0.887553	12	no	-	hypothetical protein	HP	HP
SO1412	1.17153	8	yes	1.4574	10	yes	1.10236	12	no	1.09397	9	no	0.755284	11	no	0.868297	11	no	-	conserved hypothetical protein	Hypothetical proteins	Conserved
SO1413	0.820575	12	no	0.96881	10	no	0.982184	9	no	6.76437	6	yes	3.1175	6	yes	1.40049	12	no	-	tetraheme cytochrome c, putative	Energy metabolism	Electron transport
SO1414	1.23604	10	no	0.770862	9	no	0.957408	12	no	2.03801	11	yes	1.67823	10	yes	0.496328	10	yes	-	flavocytochrome c flavin subunit, putative	Unknown function	Enzymes of unknown specificity
SO1415	1.92942	12	yes	0.845628	10	no	0.646333	12	yes	1.15035	10	no	1.14162	11	no	0.583533	11	no	-	transcriptional regulator, TetR family	Regulatory functions	DNA interactions
SO1416	1.37207	12	no	1.0405	9	no	1.01683	9	no	1.36494	12	yes	1.81841	12	yes	0.788729	12	no	-	DNA-binding response regulator	Regulatory functions	DNA interactions
SO1417	0.787954	10	yes	0.74823	11	no	1.60295	9	yes	0.44349	12	yes	0.191541	11	yes	0.509553	9	yes	-	sensor histidine kinase	Signal transduction	Two-component systems
SO1418	2.22842	10	no	1.5656	8	yes	1.0966	10	no	1.18396	9	no	2.2573	9	yes	1.1767	11	no	-	apbE family protein	Cell envelope	Other
SO1419	1.29158	10	yes	1.07933	8	no	1.1961	12	no	4.27243	8	yes	1.97284	7	yes	0.629212	12	no	-	hypothetical protein	HP	HP
SO1420	1.62949	11	yes	1.07662	10	no	1.11144	12	no	1.12564	9	no	0.835489	9	no	0.878076	12	no	-	outer membrane porin, putative	Transport and binding proteins	Porins
SO1421	1.88227	11	no	0.77233	10	no	1.08877	11	no	1.15931	9	no	0.965329	7	no	1.93822	10	yes	ifcA-1	fumarate reductase flavoprotein subunit	Energy metabolism	Anaerobic
SO1422	0.898715	9	no	0.925296	9	no	1.07643	12	no	1.12024	10	no	2.44885	8	yes	1.4695	12	no	-	transcriptional regulator, LysR family	Regulatory functions	DNA interactions
SO1423	1.05868	9	yes	1.10995	10	no	0.893668	12	no	0.800886	6	no	0.502138	9	yes	1.49206	10	no	-	hypothetical protein	HP	HP
SO1424	0.770224	8	no	1.10634	11	no	0.92205	11	no	0.724689	12	yes	0.833329	10	no	1.69456	11	no	-	hypothetical protein	HP	HP
SO1425	0.953382	5	no	1.08331	12	no	1.01567	12	no	0.851766	12	no	0.880894	12	no	0.858427	12	no	-	hypothetical protein	HP	HP
SO1427	1.25315	12	yes	0.84245	10	no	1.03534	12	no	0.873308	10	no	0.265028	6	yes	0.777795	11	no	-	decaheme cytochrome c	Energy metabolism	Electron transport
SO1428	0.938208	12	no	0.913869	9	no	0.907606	12	no	1.56283	12	yes	1.21215	9	no	0.607171	12	no	-	outer membrane protein	Cell envelope	Other
SO1429	0.645974	10	yes	0.881167	12	no	0.904211	12	no	0.996953	12	no	0.879309	11	no	0.948562	11	no	dmaA-1	anaerobic dimethyl sulfoxide reductase, A subunit	Energy metabolism	Anaerobic
SO1430	0.460849	12	no	0.758337	11	no	0.848479	11	no	1.18731	11	no	0.733364	11	yes	0.799023	11	no	dmsB-1	anaerobic dimethyl sulfoxide reductase, B subunit	Energy metabolism	Anaerobic
SO1431	1.01304	10	no	1.25598	12	no	0.87108	7	no	0.974806	11	no	0.978911	9	no	1.32947	11	no	-	conserved hypothetical protein	Hypothetical proteins	Conserved
SO1432	0.845443	12	no	0.893652	8	no	0.943418	10	no	0.850354	9	no	0.937701	8	no	1.51434	12	no	-	hypothetical protein	HP	HP
SO1433	0.804035	10	no	1.05645	8	no	0.938765	8	no	1.25546	8	no	1.79564	10	yes	1.12033	11	no	-	hypothetical protein	HP	HP
SO1434	0.878551	5	yes	0.898778	12	no	0.963162	12	no	0.773652	10	no	0.337637	9	yes	0.908182	11	no	-	methyl-accepting chemotaxis protein	Cellular processes	Chemotaxis and motility
SO1435	1.13904	8	no	1.29387	10	no	1.12221	12	no	1.38162	8	yes	1.09443	11	no	1.18963	12	no			DNA metabolism	DNA replication, recombination, and repair
SO1439	1.26288	5	yes	1.13433	12	no	1.06674	11	no	1.18751	12	no	1.57646	12	yes	0.668185	12	no			DNA metabolism	DNA replication, recombination, and repair
SO1440	0.949911	9	yes	1.0514	12	no	0.965503	12	no	1.07299	11	no	1.40182	12	yes	0.617053	12	no	-	conserved hypothetical protein	Hypothetical proteins	Conserved
SO1441	1.34926	9	no	1.04125	11	no	1.2127	11	no	0.997847	12	no	0.626084	12	yes	0.82967	10	no	-	hypothetical protein	HP	HP
SO1442	0.931332	5	yes	1.02832	12	no	1.21747	12	yes	0.743681	8	yes	0.431952	11	yes	0.893696	10	no	-	conserved hypothetical protein	Hypothetical proteins	Conserved
SO1443	1.04505	4	no	1.16485	12	no	1.23963	12	yes	0.960859	12	no	0.734327	12	yes	1.1972	10	no	-	conserved hypothetical protein	Hypothetical proteins	Conserved
SO1444	1.00508	11	no	0.851823	12	no	0.609203	6	yes	0.826078	12	no	1.27263	12	no	0.945945	12	no	-	conserved hypothetical protein	Hypothetical proteins	Conserved
SO1445	0.846833	8	no	0.839979	12	no	0.772803	8	yes	0.863974	12	no	1.607	12	yes	0.936659	12	no	-	transcriptional regulator, CopG family	Regulatory functions	DNA interactions
SO1446	0.456139	12	no	1.03946	10	no	0.801231	7	no	1.17805	8	no	2.62332	8	yes	1.12885	11	no	-	hypothetical protein	HP	HP
SO1447	1.01911	12	yes	1.05319	7	no				0.55221	9	yes	1.69859	8	yes	1.001	12	no	-	retinol acyltransferase domain protein	Unknown function	General
SO1448	1.60151	12	no	0.77649	10	no	0.915801	10	no	1.29433	9	no	1.0622	9	no	1.23076	12	no	-	site-specific recombinase, phage integrase family	DNA metabolism	DNA replication, recombination, and repair
SO1449		12	yes	0.728943	9	no	1.24151	8	no	1.04618	10	no	1.61473	8	yes	0.493972	11	yes	-	hypothetical protein	HP	HP
SO1450	1.3637	12	no	0.908706	12	no	1.25285	6	no	0.712928	11	yes	1.14086	9	no	1.99167	11	yes	-	conserved hypothetical protein	Hypothetical proteins	Conserved
SO1451	0.900265	12	no	0.803715	10	no	1.60881	8	yes	1.86945	9	yes	0.786483	9	no	1.98131	11	yes	-	conserved hypothetical protein	Hypothetical proteins	Conserved
SO1452	2.26906	12	no	2.14733	9	yes	0.914884	12	no	0.638687	9	yes	0.95097	10	no	1.54933	11	no	-	hypothetical protein	HP	HP
SO1453	0.829775	12	no	0.660638	9	yes	1.15149	10	no	0.673904	8	yes	0.667704	11	yes	1.78934	10	no	-	conserved hypothetical protein	Hypothetical proteins	Conserved
SO1454	1.17312	7	no	0.593151	11	yes	0.884548	12	no	1.00235	10	no	1.04661	9	no	1.76935	12	yes	-	hypothetical protein	HP	HP
SO1455	0.987221	11	no	1.63865	8	yes	1.09234	12	no	1.81557	7	yes	1.22895	6	no	1.38469	11	no	-	DNA repair protein, RadC family	DNA metabolism	DNA replication, recombination, and repair
SO1457	0.934502	11	no	0.939016	12	no	0.969545	11	no	0.920627	12	no	0.88137	12	no	0.363416	12	yes	-	type I restriction-modification system, M subunit, putative	DNA metabolism	Restriction/modification
SO1458	0.731208	6	yes	0.807954	12	no	0.914171	12	no	0.734782	12	yes	0.869252	12	no	0.942055	12	no	-	hypothetical protein	HP	HP
SO1459	0.954213	12	yes	0.940012	12	no	0.932634	12	no	0.837018	12	no	0.747725	12	yes	1.4715	12	no	-	hypothetical protein	HP	HP
SO1460	0.795775	6	yes	0.875286	12	no	0.860826	12	no	0.895276	11	no	0.394588	12	yes	0.479955	11	yes	-	type I restriction-modification system, S subunit, putative	DNA metabolism	Restriction/modification
SO1461	0.926692	12	no	0.982184	12	no	0.906571	12	no	0.874073	12	no	0.635536	12	yes	1.23474	12	no	-	protein kinase, putative	Regulatory functions	Protein interactions
SO1462	0.852842	12	no	1.18029	12	no	0.8555	12	no	0.80353	12	no	0.52563	12	yes	0.335825	10	yes	-	hypothetical protein	HP	HP
SO1463	0.973181	11	no	0.949445	12	no	0.896718	10	no	0.785234	12	yes	0.552171	12	yes	1.04788	11	no	-	hypothetical protein	HP	HP
SO1466	1.01979	11	yes	1.0363	12	no	1.09657	12	no	0.977595	11	no	0.640668	12	yes	0.444454	12	yes	-	hypothetical protein	HP	HP
SO1467	0.968589	8	no	1.09591	11	no	0.948021	12	no	1.22086	12	no	0.899445	12	no	1.05317	11	no			Hypothetical proteins	Conserved
SO1468	0.964901	11	no	0.972174	12	no	0.923382	10	no	1.09229	12	no	0.952335	12	no	1.01969	12	no	-	conserved hypothetical protein	Hypothetical proteins	Conserved
SO1469	0.936943	9	yes	0.877957	12	no	1.12503	12	no	1.10051	11	no	0.847819	12	no	0.918875	12	no	-	transcriptional regulator, Cro/CI family	Regulatory functions	DNA interactions
SO1470	0.598063	11	no	1.42593	10	no	1.48314	10	yes	0.29477	6	yes	0.780663	10	no	1.36539	12	no	-	hypothetical protein	HP	HP
SO1471	1.20419	12	no	1.43651	12	yes	1.03694	12	no	0.668998	12	yes	0.560381	11	yes	0.683353	12	no	-	site-specific recombinase, phage integrase family	DNA metabolism	DNA replication, recombination, and repair
SO1472	0.275863	12	yes	0.314468	8	yes	1.15024	9	no	0.819717	9	no	1.01332	9	no	1.55072	11	no	-	hypothetical protein	HP	HP
SO1473	1.06467	12	no	1.08476	12	no	0.842315	10	no	1.18521	12	no	0.959251	10	no	0.657198	12	no	smpB	SsrA-binding protein	Protein synthesis	Other
SO1474	0.964828	12	no	1.16674	11	no	0.998219	12	no	0.911261	10	no	0.595206	12	yes	1.74216	12	no	-	conserved hypothetical protein	Hypothetical proteins	Conserved
SO1475	0.97742	11	no	1.74985	10	yes	0.446573	7	yes	0.848829	9	no	0.941687	12	no	1.57456	12	no	-	conserved hypothetical protein	Hypothetical proteins	Conserved
SO1476	0.81628	12	no	1.23554	11	no	1.04873	12	no	0.645715	12	yes	0.408702	12	yes	2.10434	12	yes	smpA	small protein A	Unknown function	General
SO1477	1.08465	11	yes	1.27064	11	no	1.00118	12	no	0.896753	9	no	1.81616	9	yes	1.00499	12	no	-	hypothetical protein	HP	HP
SO1478	0.972942	9	yes	0.981768	11	no	1.05054	12	no	0.868953	11	no	1.01703	11	no	0.846545	12	no	-	methylase, putative	Unknown function	Enzymes of unknown specificity
SO1479	1.22788	11	yes	0.742311	10	no	1.04297	12	no	1.53497	7	yes	0.87993	7	no	0.482361	11	yes	-	hypothetical protein	HP	HP
SO1480	1.00913	12	yes	0.768465	12	no	0.684964	12	yes	0.97066	11	no	0.96869	10	no	1.12133	12	no	-	GGDEF family protein	Unknown function	General
SO1481	0.921562	6	yes	0.830861	12	no	1.10674	12	no	0.831644	10	no	0.745127	12	yes	0.815549	12	no	-	glutathione-regulated potassium-efflux system protein	Transport and binding proteins	Cations
SO1482	0.766897	12	no	1.07465	12	no	0.986234	12	no	0.326769	12	yes	0.406317	11	yes	1.34028	12	no	-	TonB-dependent receptor, putative	Transport and binding proteins	Cations
SO1483	1.06339	6	yes	1.05683	11	no	1.06802	12	no	1.03059	11	no	0.797523	10	no	1.38761	11	no	aceB	malate synthase A	Energy metabolism	TCA cycle
SO1484	1.16546	5	no	1.007	12	no	0.808139	12	yes	0.687468	12	yes	0.281421	12	yes	0.71028	11	no	aceA	isocitrate lyase	Energy metabolism	TCA cycle
SO1485	1.10054	7	yes	1.10854	12	no	0.961952	11	no	0.890069	12	no	1.01664	12	no	0.328681	12	yes	-	hypothetical protein	HP	HP
SO1486	1.12571	9	no	1.19439	12	no	0.886549	12	no	1.30351	11	yes	1.40771	12	yes	0.401679	12	yes	-	cytosolic long-chain acyl-CoA thioester hydrolase family protein	Fatty acid and phospholipid metabolism	Degradation
SO1487	1.38278	6	yes	1.08808	12	no	1.34661	12	yes	0.928479	11	no	0.753834	12	no	0.984511	11	no	-	hypothetical protein	HP	HP
SO1488	1.6715	9	yes	0.541067	11	yes	2.09176	12	yes	0.746603	9	yes	1.05813	11	no	1.26233	11	no	-	hypothetical protein	HP	HP
SO1489	1.46395	11	no	1.50034	12	yes	0.621903	9	yes	1.472	12	yes	1.20811	12	no	1.72228	11	no	-	hypothetical protein	HP	HP
SO1490	2.24363	12	no	2.66069	8	yes	0.968786	12	no	2.55052	12	yes	2.94354	12	yes	1.84756	12	yes	adhB	alcohol dehydrogenase II	Energy metabolism	Fermentation
SO1491	0.622774	12	no	1.24346	10	no	1.26429	12	yes	1.08706	8	no	0.469125	10	yes	1.71665	12	no	-	hypothetical protein	HP	HP
SO1492	0.875783	12	no	1.01995	11	no	1.07233	9	no	1.21937	12	no	0.486189	9	yes	0.335824	11	yes	-	peptidyl-prolyl cis-trans isomerase, cyclophilin family	Protein fate	Protein folding and stabilization
SO1493	1.94939	11	no	0.933649	10	no	1.10103	8	no	1.33006	10	yes	0.690029	7	no	1.77403	10	no	malQ	4-alpha-glucanotransferase	Energy metabolism	Biosynthesis and degradation of polysaccharides
SO1494	0.878464	10	yes	1.2382	10	no	1.16574	11	no	0.812028	7	no	1.02491	10	no	1.38475	10	no	glgB	1,4-alpha-glucan branching enzyme	Energy metabolism	Biosynthesis and degradation of polysaccharides
SO1495	0.450334	10	no	0.954	7	no	0.594064	7	yes	1.0434	10	no	2.76175	6	yes	1.16851	10	no	glgX	glycogen operon protein	Energy metabolism	Biosynthesis and degradation of polysaccharides
SO1496	1.11406	10	no	0.903213	11	no	1.1851	12	no	1.07769	8	no	0.303098	7	yes	0.746971	12	no	-	glycogen phosphorylase family protein	Energy metabolism	Biosynthesis and degradation of polysaccharides
SO1497	0.477102	12	no	1.31932	10	no	1.03679	11	no	0.920544	8	no	2.14159	8	yes	1.15795	11	no	-	hypothetical protein	HP	HP
SO1498	1.85634	5	yes	0.729252	10	no	0.867479	12	no	0.986865	11	no	0.839595	10	no	1.31073	11	no	glgC	glucose-1-phosphate adenylyltransferase	Energy metabolism	Biosynthesis and degradation of polysaccharides
SO1499	0.875023	8	yes	0.739078	10	no	1.17872	12	no	1.21297	11	no	1.15887	10	no	0.752023	12	no	glgA	glycogen synthase	Energy metabolism	Biosynthesis and degradation of polysaccharides
SO1500	1.01869	12	no	0.958728	11	no	1.12423	11	no	1.12483	12	no	0.841391	11	no	0.884641	11	no	-	sensory box protein	Regulatory functions	Small molecule interactions
SO1501	0.89461	11	no	0.810445	12	no	0.987219	11	no	1.09921	11	no	1.33557	11	no	1.10985	11	no	-	ATP-dependent RNA helicase, DEAD box family	Transcription	Other
SO1502	0.893164	12	no	0.934849	11	no	0.977258	12	no	0.581688	11	yes	0.717025	12	yes	1.75851	10	no	-	cobalamin synthesis protein/P47K family protein	Unknown function	General
SO1503	0.887441	11	no	0.927411	12	no	0.944576	11	no	1.14102	8	no	0.718679	11	yes	0.639737	11	no	-	ABC transporter, periplasmic substrate-binding protein, putative	Transport and binding proteins	Unknown substrate
SO1504	1.57718	7	yes	1.23812	11	no	1.14439	12	no	1.10317	12	no	1.51554	10	yes	1.39364	11	no	-	hypothetical protein	HP	HP
SO1505	1.04192	5	no	0.915925	12	no	1.19736	12	no	0.690133	11	yes	1.14248	12	no	1.02237	12	no	-	transporter, putative	Transport and binding proteins	Unknown substrate
SO1506	1.05453	12	no	0.963701	12	no	0.794723	5	no	0.913858	10	no	0.872234	12	no	0.72024	10	no	-	MATE efflux family protein	Transport and binding proteins	Other
SO1507	0.965357	12	yes	1.09675	12	no	1.26884	8	yes	1.03295	11	no	0.840873	12	no	0.936733	12	no	-	hypothetical protein	HP	HP
SO1508	0.648332	12	yes	1.37801	10	no	1.06785	12	no	0.858296	10	no	2.66111	8	yes	0.901514	11	no	-	conserved hypothetical protein	Hypothetical proteins	Conserved
SO1509	0.635801	10	no	1.03196	9	no	1.05502	12	no	1.35312	10	yes	1.27405	10	no	1.22756	12	no	-	hypothetical protein	HP	HP
SO1510	1.10279	12	no	0.723635	11	no	1.21225	12	yes	1.05019	11	no	0.238266	10	yes	0.692032	12	no	-	hypothetical protein	HP	HP
SO1511	1.00465	12	no	0.843101	11	no	0.882831	12	no	0.876258	11	no	1.25868	12	no	1.35147	11	no	-	transposase, IS91 family, putative	Other categories	Transposon functions
SO1512	1.00718	12	yes	1.08306	11	no	0.746427	7	yes	0.814846	9	no	1.01983	12	no	0.996023	11	no	-	hypothetical protein	HP	HP
SO1513	0.995838	12	yes	1.12758	12	no	1.08013	9	no	1.07245	11	no	0.806583	11	no	0.820713	11	no	-	hypothetical protein	HP	HP
SO1516	0.809651	12	yes	1.08638	11	no	1.28784	11	yes	0.977085	10	no	1.41254	10	yes	0.895096	12	no	-	hypothetical protein	HP	HP
SO1517	0.920955	11	no	1.03608	9	no	1.17209	12	no	0.880929	9	no	1.65162	10	yes	1.40041	12	no	-	hypothetical protein	HP	HP
SO1518	0.959838	6	yes	0.868353	12	no	1.05792	12	no	1.23211	10	no	1.45527	12	yes	1.10933	12	no	-	conserved hypothetical protein	Hypothetical proteins	Conserved
SO1519	0.66685	11	yes	1.01271	11	no	1.23477	11	yes	0.821225	11	no	1.34713	11	no	1.3566	11	no	-	iron-sulfur cluster-binding protein	Energy metabolism	Electron transport
SO1520	0.820086	10	no	0.756388	12	no	1.23966	12	yes	1.02521	12	no	1.12264	11	no	1.5544	12	no	-	conserved hypothetical protein	Hypothetical proteins	Conserved
SO1521	0.846914	12	no	1.01875	12	no	1.06383	12	no	0.857359	12	no	0.620772	12	yes	1.11559	11	no	-	iron-sulfur cluster-binding protein	Energy metabolism	Electron transport
SO1522	1.15846	9	yes	1.15234	11	no	0.907263	12	no	0.921193	12	no	0.849894	12	no	0.905068	12	no	-	L-lactate permease, putative	Transport and binding proteins	Carbohydrates, organic alcohols, and acids
SO1523	1.04387	12	no	1.03206	12	no	1.04838	12	no	1.16312	12	no	1.31619	12	no	0.566286	12	no	-	conserved hypothetical protein	Hypothetical proteins	Conserved
SO1524	0.817883	11	no	0.999097	12	no	0.966681	12	no	0.825265	12	no	0.474739	12	yes	0.277237	12	yes	grpE	heat shock protein GrpE	Protein fate	Protein folding and stabilization
SO1525	0.819977	8	no	0.979499	12	no	1.07075	10	no	0.849882	12	no	0.85262	12	no	1.03433	12	no	dxs	deoxyxylulose-5-phosphate synthase	Biosynthesis of cofactors, prosthetic groups, and carriers	Other
SO1526	0.782114	12	yes	1.00423	12	no	0.550419	10	yes	0.925204	12	no	1.04059	12	no	1.30888	12	no	ispA	geranyltranstransferase	Biosynthesis of cofactors, prosthetic groups, and carriers	Menaquinone and ubiquinone
SO1527	1.009	10	no	0.803434	11	no	1.02346	12	no	0.930089	9	no	1.1333	10	no	0.974394	11	no			DNA metabolism	Degradation of DNA
SO1528	0.677391	12	yes	2.1552	6	yes	1.01495	12	no	1.04013	9	no	2.1973	9	yes	0.518873	12	yes	-	hypothetical protein	HP	HP
SO1529	1.21481	12	no	0.814195	12	no	0.985428	12	no	1.11521	11	no	1.78739	12	yes	0.563703	12	yes	pomA	chemotaxis motA protein	Transport and binding proteins	Cations
SO1530	1.02898	12	no	1.05799	12	no	1.27678	10	yes	1.0931	12	no	0.950096	12	no	0.844704	11	no	pomB	sodium-driven polar flagellar protein PomB	Cellular processes	Chemotaxis and motility
SO1531	0.974081	8	no	1.12936	12	no	1.15783	12	no	0.992031	12	no	0.808157	12	no	1.26763	12	no	thiI	thiamine biosynthesis protein ThiI	Biosynthesis of cofactors, prosthetic groups, and carriers	Thiamine
SO1532	0.81431	12	no	1.11314	12	no	1.41356	12	yes	1.17497	12	no	1.76596	11	yes	0.700012	11	no	-	hypothetical protein	HP	HP
SO1533	1.15526	8	no	1.03377	11	no	1.29056	10	yes	1.23402	10	no	1.00701	11	no	0.74485	12	no	-	glycine cleavage system transcriptional activator, putative	Regulatory functions	DNA interactions
SO1534	0.918617	11	no	1.03088	9	no	1.11864	12	no	1.53657	11	yes	1.8849	9	yes	1.78138	11	no	-	conserved hypothetical protein	Hypothetical proteins	Conserved
SO1535	0.880052	11	yes	1.1467	10	no	0.782448	12	yes	0.995513	11	no	1.62565	9	yes	1.12076	11	no	-	conserved hypothetical protein	Hypothetical proteins	Conserved
SO1536	0.776849	12	yes	1.14487	12	no	0.915031	12	no	0.793145	12	no	0.603766	12	yes	1.47148	12	no	-	conserved hypothetical protein	Hypothetical proteins	Conserved
SO1537	0.847891	12	yes	1.22708	8	no	1.12249	12	no	0.436879	6	yes	2.60129	11	yes	1.15982	12	no	-	hypothetical protein	HP	HP
SO1538	0.767459	8	no	1.05417	12	no	0.838562	12	no	0.651407	12	yes	0.654559	12	yes	0.670289	12	no	-	isocitrate dehydrogenase, NAD-dependent	Energy metabolism	TCA cycle
SO1539	0.867839	8	yes	1.07306	12	no	0.726193	9	yes	0.777071	12	yes	0.608955	12	yes	1.08913	12	no	-	conserved hypothetical protein	Hypothetical proteins	Conserved
SO1543	0.931883	6	no	0.714981	11	no	1.04447	12	no	1.13997	10	no	1.10444	10	no	1.12444	11	no	-	hypothetical protein	HP	HP
SO1544		11	yes	0.987669	12	no		10	no	1.12943	12	no	1.32716	12	no	0.58579	12	no	-	hypothetical protein	HP	HP
SO1545	0.94974	10	yes	1.19379	8	no	0.974498	12	yes	1.44513	8	yes	1.64637	10	yes	1.22758	12	no	-	hypothetical protein	HP	HP
SO1546		12	no	1.2977	8	no		12	yes	2.73408	8	yes	0.357144	4	yes	1.08153	12	no	-	hypothetical protein	HP	HP
SO1547	1.05572	12	no	1.38143	8	no	1.33142	12	yes	1.80621	7	yes	0.541425	7	yes	1.54426	11	no	-	hypothetical protein	HP	HP
SO1548	1.03639	8	no	1.60926	9	yes	1.23536	12	yes	0.761461	10	yes	1.16216	11	no	0.469956	11	yes	-	hypothetical protein	HP	HP
SO1549	1.04871	12	yes	0.965596	12	no	2.43318	12	yes	0.942174	11	no	1.3106	12	no	2.36431	12	yes	xni	exodeoxyribonuclease IX	DNA metabolism	DNA replication, recombination, and repair
SO1550	1.55632	12	no	1.13851	12	no	0.693474	12	yes	1.14022	12	no	1.32724	12	no	1.75169	11	no	-	conserved hypothetical protein	Hypothetical proteins	Conserved
SO1551	2.24426	9	no	2.99537	8	yes	0.682231	10	yes	2.96416	11	yes	3.95304	12	yes	2.72102	12	yes	-	GGDEF domain protein	Unknown function	General
SO1552	0.662189	7	no	0.803325	11	no	0.685233	6	yes	0.617193	11	yes	0.30498	11	yes	0.29569	11	yes	-	TPR domain protein	Unknown function	General
SO1553	0.857548	11	no	0.945723	11	no	0.680808	11	yes	1.1498	10	no	1.40847	8	no	0.930051	10	no	-	hypothetical protein	HP	HP
SO1554	0.770212	11	no	0.805588	12	no	0.730778	9	no	0.887924	11	no	1.09644	8	no	0.839727	11	no			Protein fate	Degradation of proteins, peptides, and glycopeptides
SO1555	1.05221	7	yes	0.972181	9	no	0.915453	12	no	1.02481	9	no	1.88077	11	yes	1.07539	12	no	-	hypothetical protein	HP	HP
SO1556	0.627006	12	yes	1.08761	12	no	0.990462	12	no	0.762157	12	yes	0.400185	12	yes	1.2129	12	no	-	conserved hypothetical protein	Hypothetical proteins	Conserved
SO1557	1.29871	9	yes	1.00014	9	no	0.906404	8	no	1.52672	9	yes	1.2806	11	no	1.44779	10	no	-	outer membrane porin, putative	Transport and binding proteins	Porins
SO1558	0.983297	11	no	0.852616	11	no	1.12723	12	yes	1.55904	11	yes	1.65919	9	yes	0.824792	11	no	phoB	phosphate regulon response regulator PhoB	Signal transduction	Two-component systems
SO1559	0.906284	11	yes	0.972384	12	no	0.714728	12	no	1.0841	12	no	1.17665	12	no	1.42356	11	no	phoR	phosphate regulon sensor protein PhoR	Signal transduction	Two-component systems
SO1560	1.11637	9	yes	0.859943	11	no	0.983952	10	no	1.68833	12	yes	0.854153	9	no	1.45142	11	no	-	phosphate-binding protein	Transport and binding proteins	Anions
SO1561	0.833868	9	yes	0.889227	11	no	1.14854	10	no	0.723041	12	yes	0.540834	12	yes	0.562976	12	yes	-	peptidase, M1 family	Protein fate	Degradation of proteins, peptides, and glycopeptides
SO1562	0.957946	12	yes	0.880944	12	no	1.01089	12	no	0.918692	10	no	1.26586	12	no	0.489192	12	yes	-	ISSod6, transposase	Other categories	Transposon functions
SO1563	1.10117	10	no	0.881011	11	no	1.03177	9	yes	1.40999	12	yes	1.65268	12	yes	1.15106	12	no	-	glutathione peroxidase, putative	Biosynthesis of cofactors, prosthetic groups, and carriers	Glutathione
SO1564	0.964015	12	yes	0.586083	8	yes	1.38595	9	no	0.809208	9	no	0.834201	7	no	0.79468	11	no	-	hypothetical protein	HP	HP
SO1565	0.851612	8	no	0.984715	9	no	0.850384	12	yes	0.836056	11	no	0.608904	8	yes	2.19467	11	yes	-	magnesium transporter, putative	Transport and binding proteins	Cations
SO1566	0.895959	12	no	1.12117	6	no	2.21436	9	yes	1.08954	10	no	0.598407	10	yes	0.92091	12	no	-	acetyltransferase, GNAT family	Unknown function	Enzymes of unknown specificity
SO1567	0.805306	10	yes	0.720002	9	no	0.706946	12	no	1.1321	9	no	1.2864	9	no	1.82487	12	yes	-	hypothetical protein	HP	HP
SO1568	2.53052	12	yes	2.74175	8	yes	0.873365	11	yes	1.49763	11	yes	0.79341	12	no	2.27441	12	yes	-	hypothetical protein	HP	HP
SO1569	1.31091	9	no	0.771791	11	no	0.66509	11	no	0.979734	12	no	0.797386	10	no	1.05498	12	no	-	integral membrane domain protein	Unknown function	General
SO1570	1.05128	11	no	1.03231	12	no	0.857737	11	no	0.784962	11	no	1.05285	11	no	0.786207	11	no	-	GGDEF domain protein	Unknown function	General
SO1571	0.752159	8	no	0.531144	8	yes	1.05186	11	no	0.384623	12	yes	0.283965	12	yes	1.76782	12	yes	-	hypothetical protein	HP	HP
SO1572	0.807634	12	yes	1.26089	10	no	0.947992	12	no	1.00021	11	no	1.32284	12	no	0.515199	12	yes	-	hypothetical protein	HP	HP
SO1573	2.5431	9	yes	0.678135	7	no	0.914876	12	yes	1.27975	8	no	0.936386	11	no	1.01519	11	no	-	hypothetical protein	HP	HP
SO1575	0.670921	7	no	0.962878	11	no	1.21466	12	yes	0.649722	12	yes	0.430169	12	yes	1.77034	11	no	-	NOL1/NOP2/sun family putative RNA methylase	Protein synthesis	tRNA and rRNA base modification
SO1576	1.01145	11	yes	1.02615	12	no	1.07295	12	no	1.1228	12	no	0.587836	12	yes	1.37879	12	no	-	glutathione S-transferase family protein	Cellular processes	Detoxification
SO1577	1.1768	12	yes	1.16329	10	no	0.927061	12	no	0.853172	8	no	0.947234	10	no	1.46941	11	no	-	glutathione S-transferase family protein	Cellular processes	Detoxification
SO1578	0.840465	10	no	1.07207	11	no	0.368877	11	yes	1.28702	12	yes	1.49902	12	yes	0.81396	11	no	-	transcriptional regulator, TetR family	Regulatory functions	DNA interactions
SO1579	0.92341	8	yes	0.972994	12	no	0.747188	12	yes	0.848915	12	no	0.71281	12	yes	1.68695	11	no	-	conserved hypothetical protein	Hypothetical proteins	Conserved
SO1580	0.319333	8	no	0.388396	8	yes	0.822694	11	no	0.187826	12	yes	0.234668	9	yes	0.918115	12	no	-	TonB-dependent heme receptor	Transport and binding proteins	Cations
SO1581	0.600192	11	yes	0.907214	12	no	1.09038	12	no	0.593946	12	yes	0.913851	12	no	1.76624	11	no	phnA	phnA protein	Unknown function	General
SO1582	0.908003	12	no	0.863295	11	no	0.981277	9	no	0.884439	11	no	0.912158	12	no	0.88064	11	no	-	transcriptional regulator, MarR family	Regulatory functions	DNA interactions
SO1583	1.10385	7	no	0.839927	12	no	1.07939	12	no	1.16613	12	no	0.935517	12	no	1.98767	12	yes	-	conserved hypothetical protein	Hypothetical proteins	Conserved
SO1585	1.06523	12	yes	0.825787	12	no	1.08608	9	no	1.69426	12	yes	1.23218	12	no	1.04155	10	no	-	fumarylacetoacetate hydrolase family protein	Unknown function	Enzymes of unknown specificity
SO1586	1.46815	6	yes	0.876818	12	no	1.30067	12	yes	0.891016	9	no	0.762092	10	no	1.19834	10	no	-	conserved hypothetical protein	Hypothetical proteins	Conserved
SO1587	1.51043	12	yes	1.09322	11	no	1.83433	11	yes	1.18501	11	no	1.66804	12	yes	1.76047	11	no	-	conserved hypothetical protein	Hypothetical proteins	Conserved
SO1588	1.07464	12	yes	0.932914	9	no	1.2078	12	no	1.41951	11	yes	1.35722	11	yes	0.945196	12	no	-	hypothetical protein	HP	HP
SO1589	2.78139	12	no	1.61184	9	yes	1.09662	9	no	1.56299	11	yes	1.29021	12	no	1.07489	12	no	-	hypothetical protein	HP	HP
SO1590	1.88387	8	no	1.25891	11	no	1.26147	9	yes	1.20503	12	no	1.08522	12	no	0.598646	12	no	-	hypothetical protein	HP	HP
SO1591	0.96571	7	yes	0.989745	10	no	0.457612	7	yes	1.45276	10	yes	0.995269	9	no	1.28436	10	no	-	hypothetical protein	HP	HP
SO1592	2.02505	10	no	1.05132	12	no	0.994747	12	no	1.32209	11	yes	1.28367	9	no	1.04386	12	no	-	hypothetical protein	HP	HP
SO1593	0.839187	11	no	1.34366	11	no	1.04319	12	no	1.19063	11	no	2.54883	10	yes	1.03558	10	no	-	hypothetical protein	HP	HP
SO1594	1.63032	9	no	0.842681	12	no	0.887026	6	no	0.95635	10	no	0.722203	12	yes	0.164041	11	yes	-	hypothetical protein	HP	HP
SO1595	0.999943	8	yes	1.17154	12	no	0.799964	12	yes	1.08436	12	no	0.700725	12	yes	0.860632	12	no	-	hypothetical protein	HP	HP
SO1596	1.04264	11	yes	1.28812	8	no	0.929166	7	no	1.36552	6	no	1.62511	9	yes	0.997653	12	no	-	hypothetical protein	HP	HP
SO1597	0.731362	9	no	1.21768	12	no	0.733735	9	yes	0.450032	11	yes	0.366633	9	yes	0.738026	11	no	-	conserved hypothetical protein	Hypothetical proteins	Conserved
SO1598	0.671304	12	yes	0.970269	7	no	0.631222	10	yes	0.573709	8	yes	1.80242	9	yes	0.843443	11	no	-	hypothetical protein	HP	HP
SO1599	0.824955	11	no	0.905151	12	no	0.645786	12	yes	0.521575	12	yes	1.10628	8	no	0.759071	11	no	-	multi-domain beta-ketoacyl synthase	Fatty acid and phospholipid metabolism	Biosynthesis
SO1600	0.821261	9	yes	1.03778	12	no	1.70691	4	yes	0.584604	12	yes	0.188628	6	yes	0.937811	12	no			Unknown function	General
SO1601	1.0222	7	no	1.25899	10	no	0.889617	7	no	0.889361	10	no	2.19446	11	yes	1.17943	11	no	-	hypothetical protein	HP	HP
SO1602	1.025	11	no	1.09697	12	no	1.07914	12	no	0.467963	9	yes	0.159566	7	yes	0.602893	10	no	-	multi-domain beta-ketoacyl synthase	Unknown function	Enzymes of unknown specificity
SO1603	0.320085	9	no	0.891485	12	no	0.66268	11	yes	0.758115	12	yes	0.572801	12	yes	1.71496	12	no	-	transcriptional regulator, putative	Regulatory functions	DNA interactions
SO1604	1.18191	11	yes	0.888561	12	no	0.876733	11	no	0.85531	12	no	1.11209	11	no	1.19011	12	no	-	4'-phosphopantetheinyl transferase family protein	Protein fate	Protein modification and repair
SO1605	0.936903	10	yes	0.86462	12	no	1.02455	9	no	1.1276	10	no	0.600846	11	yes	0.52669	11	yes	-	lipoprotein, putative	Cell envelope	Other
SO1606	0.909885	11	no	1.18433	11	no	1.0872	12	no	0.947392	11	no	0.537953	10	yes	0.359298	12	yes	-	metallo-beta-lactamase superfamily protein	Unknown function	Enzymes of unknown specificity
SO1607	1.62363	12	yes	0.845944	12	no	1.00713	11	no	1.13903	11	no	1.21826	12	no	1.85401	9	no	-	transcriptional regulator, LysR family	Regulatory functions	DNA interactions
SO1608	0.757171	10	yes	1.04139	12	no	0.93634	12	no	0.973254	12	no	1.13537	12	no	0.470075	10	yes	-	conserved hypothetical protein	Hypothetical proteins	Conserved
SO1609	0.874015	9	no	1.00732	12	no	0.86828	11	no	0.880722	11	no	1.02534	12	no	0.477147	11	yes	syd	syd protein	Unknown function	General
SO1610	0.790506	11	no	1.02097	12	no	0.906318	9	no	0.971018	12	no	0.929056	12	no	1.41238	12	no	-	conserved hypothetical protein	Hypothetical proteins	Conserved
SO1611	1.05969	12	no	1.13074	12	no	0.880607	10	no	0.955013	12	no	1.21506	12	no	0.876493	11	no	-	hypothetical protein	HP	HP
SO1612	0.774526	11	no	1.16245	11	no	1.00154	12	no	1.40316	10	yes	1.02913	10	no	1.20574	10	no	-	hypothetical protein	HP	HP
SO1613	0.984458	11	yes	1.12415	12	no	1.16549	7	no	1.49944	12	yes	1.61913	12	yes	0.506893	11	yes	-	hypothetical protein	HP	HP
SO1614	0.891544	12	yes	1.01956	12	no	1.00579	10	no	1.22697	11	no	1.11311	12	no	0.635638	11	no	-	acetyltransferase, GNAT family	Unknown function	Enzymes of unknown specificity
SO1615	0.992356	10	no	1.06738	10	no	0.76277	9	yes	1.36612	8	yes	1.95188	9	yes	1.25563	12	no	-	conserved hypothetical protein	Hypothetical proteins	Conserved
SO1617	1.18543	12	no	1.4024	12	yes	0.97076	12	no	0.888983	10	no	0.885624	11	no	1.53804	12	no	-	conserved hypothetical protein	Hypothetical proteins	Conserved
SO1618	0.781548	10	no	0.863933	12	no	0.980294	12	no	0.935929	12	no	1.50972	6	yes	0.438585	11	yes	-	conserved hypothetical protein	Hypothetical proteins	Conserved
SO1619	1.06184	11	yes	0.741128	12	no	0.837201	10	no	1.13325	12	no	1.20268	12	no	1.2714	11	no	-	conserved hypothetical protein	Hypothetical proteins	Conserved
SO1620	0.839533	12	yes	1.12786	12	no	1.15265	9	no	1.51803	9	yes	0.817006	12	no	0.982196	11	no			Protein synthesis	tRNA and rRNA base modification
SO1621	1.22775	11	no	1.14418	11	no	0.97379	12	no	1.31345	11	yes	1.01917	12	no	1.43538	12	no	-	hypothetical protein	HP	HP
SO1622	1.01828	6	no	0.832975	10	no	1.04465	11	no	1.21856	11	no	1.27809	9	no	1.77206	12	yes	-	conserved hypothetical protein	Hypothetical proteins	Conserved
SO1623	1.01447	11	no	0.996092	11	no	0.966678	12	no	1.06363	12	no	1.0183	11	no	1.58126	12	no	ptsG	PTS system, glucose-specific IIBC component	Transport and binding proteins	Carbohydrates, organic alcohols, and acids
SO1624	1.1327	12	yes	1.18799	12	no	1.05641	11	no	0.969417	12	no	0.821503	12	no	0.788638	12	no	purU	formyltetrahydrofolate deformylase	Purines, pyrimidines, nucleosides, and nucleotides	Purine ribonucleotide biosynthesis
SO1625	0.887107	12	yes	1.10519	12	no	1.01384	12	no	0.77149	12	yes	0.438757	12	yes	1.08726	11	no	dapD	2,3,4,5-tetrahydropyridine-2-carboxylate N-succinyltransferase	Amino acid biosynthesis	Aspartate family
SO1626	1.28633	12	yes	1.14925	12	no	1.14266	8	no	0.952546	12	no	0.797227	12	no	1.73705	10	no	glnD	protein-P-II uridylyltransferase	Amino acid biosynthesis	Glutamate family
SO1627	0.821253	12	yes	1.05305	12	no	0.935235	10	no	0.928867	12	no	0.691493	12	yes	0.404466	11	yes	map	methionine aminopeptidase, type I	Protein fate	Protein modification and repair
SO1628	0.954253	12	yes	1.32338	11	no	0.956407	12	no	0.981339	12	no	0.709639	12	yes	1.94721	11	yes	-	hypothetical protein	HP	HP
SO1629	0.924156	12	no	1.06859	12	no	1.57554	8	yes	0.777551	12	yes	0.531616	12	yes	1.05511	12	no	rpsB	ribosomal protein S2	Protein synthesis	Ribosomal proteins: synthesis and modification
SO1630	0.939585	12	yes	1.33567	11	no	0.949435	12	no	0.624828	12	yes	0.415244	12	yes	1.23816	12	no	tsf	translation elongation factor Ts	Protein synthesis	Translation factors
SO1631	0.519531	11	yes	1.09962	12	no	0.92304	11	no	0.738432	11	yes	0.292948	10	yes	1.34978	12	no	pyrH	uridylate kinase	Purines, pyrimidines, nucleosides, and nucleotides	Nucleotide and nucleoside interconversions
SO1632	0.690718	12	no	1.06802	12	no	0.893148	10	no	0.653069	12	yes	0.284265	12	yes	0.700762	11	no	frr	ribosome recycling factor	Protein synthesis	Translation factors
SO1633	1.08359	11	no	1.19624	12	no	0.789068	10	yes	0.926034	12	no	1.22929	12	no	1.30785	12	no	uppS	undecaprenyl diphosphate synthase	Biosynthesis of cofactors, prosthetic groups, and carriers	Other
SO1634	1.18788	12	no	1.01414	12	no	0.824989	12	yes	0.916411	12	no	1.01044	12	no	1.09488	12	no	cdsA	phosphatidate cytidylyltransferase	Fatty acid and phospholipid metabolism	Biosynthesis
SO1635	0.963185	9	yes	0.714395	10	no	0.855731	12	no	0.70668	10	yes	0.994694	11	no	0.913148	11	no	dxr	1-deoxy-D-xylulose 5-phosphate reductoisomerase	Biosynthesis of cofactors, prosthetic groups, and carriers	Other
SO1636	0.806448	7	no	1.13382	12	no	0.933513	12	no	0.728395	12	yes	0.480095	12	yes	0.458266	11	yes	-	membrane-associated zinc metalloprotease, putative	Protein fate	Degradation of proteins, peptides, and glycopeptides
SO1637	0.760147	10	no	0.899508	11	no	0.863551	12	no	0.729831	12	yes	0.55151	12	yes	1.01211	12	no	-	bacterial surface antigen	Cell envelope	Other
SO1638	0.75229	11	no	1.11987	10	no	0.902759	12	no	0.436643	8	yes	0.308324	12	yes	1.52834	12	no	ompH	outer membrane protein OmpH	Cell envelope	Other
SO1639	0.779833	12	no	0.98263	12	no	0.84874	12	no	0.780461	12	yes	0.451761	12	yes	1.02861	9	no	lpxD	UDP-3-O-(3-hydroxymyristoyl) glucosamine n-acyltransferase	Cell envelope	Biosynthesis and degradation of surface polysaccharides and lipopolysaccharides
SO1640	0.812471	9	yes	1.12181	11	no	0.863323	12	no	0.930386	11	no	0.560476	12	yes	1.04973	12	no	fabZ	(3R)-hydroxymyristoyl-(acyl-carrier-protein) dehydratase	Fatty acid and phospholipid metabolism	Biosynthesis
SO1641	0.978284	11	yes	0.964984	12	no	0.854858	12	no	0.895658	12	no	0.723347	12	yes	0.84625	11	no	lpxA	acyl-(acyl-carrier-protein)--UDP-N-acetylglucosamine O-acyltransferase	Cell envelope	Biosynthesis and degradation of surface polysaccharides and lipopolysaccharides
SO1642	0.74558	8	yes	0.969927	12	no	1.0076	12	no	0.59552	11	yes	0.382034	12	yes	1.55704	12	no	lpxB	lipid A disaccharide synthase	Cell envelope	Biosynthesis and degradation of surface polysaccharides and lipopolysaccharides
SO1643	0.58759	12	no	1.23549	11	no	0.996973	11	no	0.697585	12	yes	0.581157	10	yes	0.768368	11	no	rnhB	ribonuclease HII	Transcription	Degradation of RNA
SO1644	0.916798	11	no	1.07808	11	no	0.818687	12	yes	0.829994	12	no	0.658833	12	yes	1.38029	12	no	dnaE	DNA polymerase III, alpha subunit	DNA metabolism	DNA replication, recombination, and repair
SO1645	1.07935	10	yes	0.857657	11	no	0.96819	11	no	1.34903	11	yes	1.0523	11	no	2.66221	12	yes	mesJ	cell cycle protein MesJ	Cellular processes	Cell division
SO1646	1.03335	9	yes	0.966256	11	no	0.716061	10	yes	0.968316	12	no	1.16593	12	no	5.07668	12	yes	-	GGDEF family protein	Unknown function	General
SO1647	1.21747	12	yes	1.04254	12	no	0.896039	12	no	1.33967	12	yes	1.37991	12	yes	1.85498	11	yes	-	glutathione-regulated potassium-efflux system protein KefB, putative	Transport and binding proteins	Cations
SO1648	0.923102	10	yes	1.08762	10	no	1.08001	8	no	0.62404	11	yes	0.323764	11	yes	1.14288	12	no	-	cold shock domain family protein	Cellular processes	Adaptations to atypical conditions
SO1649	0.991036	12	no	0.959023	9	no	0.904613	12	no	1.19053	11	no	1.00637	12	no	0.904533	12	no	-	conserved hypothetical protein	Hypothetical proteins	Conserved
SO1650	0.919729	12	no	0.732121	11	no	0.971442	10	no	0.867403	11	no	2.46462	8	yes	1.76013	11	no	-	conserved hypothetical protein	Hypothetical proteins	Conserved
SO1651	0.867603	12	no	1.09385	11	no	0.982992	12	no	1.09236	11	no	0.7144	10	yes	0.927139	11	no	-	Snf2 family protein	Unknown function	General
SO1652	1.23266	12	no	0.905993	12	no	0.846377	7	no	1.08879	12	no	0.761017	12	no	1.11601	12	no	-	conserved hypothetical protein	Hypothetical proteins	Conserved
SO1653	0.803445	12	no	0.912248	12	no	1.21431	12	yes	0.796243	11	no	0.775043	10	no	0.734116	10	no	rfbD	dTDP-4-dehydrorhamnose reductase	Cell envelope	Biosynthesis and degradation of surface polysaccharides and lipopolysaccharides
SO1654	1.26757	9	yes	1.41259	11	yes	1.10872	11	no	1.22448	8	no	1.22316	8	no	0.65721	10	no	-	hypothetical protein	HP	HP
SO1655	0.910799	8	no	0.94057	12	no	1.13085	11	no	1.19122	12	no	0.84054	12	no	1.41464	12	no	cysQ-2	cysQ protein	Central intermediary metabolism	Sulfur metabolism
SO1656	1.097	12	no	1.13351	12	no	0.926515	11	no	1.28181	12	yes	1.12966	12	no	1.61107	12	no	-	ROK family protein	Unknown function	General
SO1657	0.808005	12	no	0.817579	11	no	0.974431	12	no	1.27367	11	no	0.81058	10	no	1.37671	11	no	-	conserved hypothetical protein	Hypothetical proteins	Conserved
SO1658	0.696962	12	no	1.00848	11	no	0.923114	11	no	0.937211	12	no	0.70672	10	yes	1.22565	11	no	-	hypothetical protein	HP	HP
SO1659	1.24094	11	no	0.845087	12	no	0.815083	12	yes	1.20369	12	no	1.46711	12	yes	1.08655	12	no	-	decaheme cytochrome c	Energy metabolism	Electron transport
SO1660		8	yes	1.86091	9	yes		12	yes	1.43365	8	yes	1.86607	10	yes	1.81431	10	no	-	hypothetical protein	HP	HP
SO1661	1.31527	12	no	0.814801	12	no	1.45119	12	no	1.32321	11	yes	0.687836	12	yes	0.586029	12	no	-	transcriptional regulator, LysR family	Regulatory functions	DNA interactions
SO1662	1.13317	12	no	1.03254	12	no	0.938628	12	no	0.948744	11	no	1.11518	12	no	0.499329	11	yes	-	conserved hypothetical protein	Hypothetical proteins	Conserved
SO1663	1.11219	12	no	0.759016	11	no	1.06329	12	no	1.16886	11	no	0.929541	12	no	0.711606	12	no	napF	ferredoxin-type protein NapF	Energy metabolism	Electron transport
SO1664	0.905556	12	no	1.09377	12	no	0.937341	12	no	1.11348	12	no	0.946605	12	no	0.893059	12	no	galE	UDP-glucose 4-epimerase	Energy metabolism	Sugars
SO1665	0.892342	12	no	1.01693	12	no	0.885081	11	no	0.903707	12	no	0.776279	12	no	1.91291	12	yes	galU	UTP-glucose-1-phosphate uridylyltransferase	Cell envelope	Biosynthesis and degradation of surface polysaccharides and lipopolysaccharides
SO1666	0.96707	12	no	0.893668	12	no	0.907995	12	no	1.27836	10	no	0.856381	11	no	1.61049	11	no	phhA	phenylalanine-4-hydroxylase	Energy metabolism	Amino acids and amines
SO1667	1.34546	12	no	1.14302	12	no	0.845614	12	no	1.37851	10	yes	0.676977	12	yes	0.92701	11	no	-	pterin-4-alpha-carbinolamine dehydratase	Biosynthesis of cofactors, prosthetic groups, and carriers	Other
SO1668	0.881059	12	no	1.39318	9	no	0.960178	12	no	0.863307	10	no	1.88672	9	yes	2.57251	11	yes	-	hypothetical protein	HP	HP
SO1669	0.912912	12	no	1.02094	12	no	1.06652	12	no	0.834117	12	no	0.562215	12	yes	2.22655	11	yes	tyrR	transcriptional regulatory protein TyrR	Regulatory functions	Protein interactions
SO1670	0.892008	11	no	1.1595	12	no	1.04465	12	no	0.855187	12	no	0.588707	12	yes	1.20812	11	no	-	fumarylacetoacetate hydrolase family protein	Unknown function	Enzymes of unknown specificity
SO1671	0.999776	6	no	0.971777	12	no	0.874219	12	no	1.08726	12	no	1.0158	12	no	0.769024	12	no	-	glutathione S-transferase family protein	Cellular processes	Detoxification
SO1672	0.986808	7	yes	1.20026	12	no	0.929998	12	no	1.02421	12	no	0.84528	10	no	0.952363	12	no	-	conserved hypothetical protein	Hypothetical proteins	Conserved
SO1673	0.516039	11	yes	0.92055	10	no	0.966164	12	no	1.39856	12	yes	1.49191	12	yes	0.658631	12	no	-	outer membrane protein OmpW, putative	Cell envelope	Other
SO1674	0.852984	11	no	1.15006	12	no	1.05426	12	no	0.949126	11	no	0.703001	12	yes	0.69953	11	no	-	short chain dehydrogenase family protein	Unknown function	Enzymes of unknown specificity
SO1675	0.912805	9	no	1.07806	12	no	0.987178	12	no	1.03559	12	no	1.28098	12	no	0.403319	12	yes	-	conserved hypothetical protein	Hypothetical proteins	Conserved
SO1676	1.05987	12	yes	0.947356	11	no	1.0124	12	no	1.35698	12	yes	0.982257	11	no	0.533307	12	yes	metA	homoserine O-succinyltransferase	Amino acid biosynthesis	Aspartate family
SO1677	0.889877	10	no	1.03336	12	no	1.2492	12	yes	0.901946	12	no	1.06563	12	no	1.91654	12	yes	atoB	acetyl-CoA acetyltransferase	Fatty acid and phospholipid metabolism	Biosynthesis
SO1678	0.893943	12	no	1.06929	12	no	1.13199	12	no	0.868268	12	no	0.759725	12	no	2.66773	12	yes	mmsA	methylmalonate-semialdehyde dehydrogenase	Energy metabolism	Amino acids and amines
SO1679	0.97771	4	yes	1.08663	12	no	1.14637	12	no	0.796961	11	no	0.696752	12	yes	1.12363	11	no	-	acyl-CoA dehydrogenase family protein	Fatty acid and phospholipid metabolism	Degradation
SO1680	1.03441	6	yes	1.23263	12	no	1.196	12	no	1.02683	12	no	0.768271	12	no	2.28465	12	yes	-	enoyl-CoA hydratase/isomerase family protein	Fatty acid and phospholipid metabolism	Degradation
SO1681	1.02338	6	yes	1.23428	12	no	1.04066	12	no	0.92803	12	no	0.585529	12	yes	1.27172	10	no	-	enoyl-CoA hydratase/isomerase family protein	Fatty acid and phospholipid metabolism	Degradation
SO1682	1.05729	6	yes	1.10839	12	no	0.986264	8	no	1.03614	12	no	0.704796	12	yes	3.17933	12	yes	mmsB	3-hydroxyisobutyrate dehydrogenase	Energy metabolism	Amino acids and amines
SO1683	0.948582	12	yes	1.06158	12	no	0.595853	8	yes	0.757884	12	yes	0.668035	12	yes	1.06484	12	no	-	3-oxoacyl-(acyl-carrier-protein) reductase, putative	Fatty acid and phospholipid metabolism	Biosynthesis
SO1684	0.850984	11	no	0.912975	9	no	0.868406	12	no	1.03047	9	no	1.32507	10	no	0.500437	10	yes	-	hypothetical protein	HP	HP
SO1685	0.719768	4	no	1.39687	9	no	1.11037	11	no	0.919412	7	no	1.06846	10	no	1.23464	12	no	-	hypothetical protein	HP	HP
SO1686	0.719689	11	yes	1.02587	12	no	0.911394	12	no	0.698858	12	yes	0.756366	12	no	1.32117	11	no	-	prolyl oligopeptidase family protein	Cell envelope	Other
SO1687	1.16713	10	yes	0.608816	11	yes	0.927099	12	no	0.979742	11	no	0.338659	8	yes	1.27599	11	no	-	transcriptional regulator, MerR family	Regulatory functions	DNA interactions
SO1689	0.88705	12	yes	0.786031	10	no	1.02267	11	no	1.24918	9	no	8.8574	5	yes	1.66531	11	no	-	cation transport ATPase, E1-E2 family	Cellular processes	Detoxification
SO1690	0.573997	6	yes	0.844054	12	no	1.00769	12	no	0.62717	12	yes	0.627378	12	yes	0.967742	12	no	-	ABC transporter, ATP-binding protein	Transport and binding proteins	Unknown substrate
SO1691	0.930441	9	yes	1.04097	11	no	0.801044	12	yes	0.961128	11	no	1.29274	12	no	1.21821	12	no	blc	lipoprotein Blc	Cell envelope	Other
SO1692	0.906533	8	yes	0.957759	12	no	0.990902	12	no	1.27291	9	no	1.03964	7	no	1.33881	10	no	-	membrane protein, putative	Cell envelope	Other
SO1693	4.0178	10	yes	1.57424	9	yes	0.940813	11	no	3.04566	7	yes	3.07867	7	yes	0.966741	12	no	-	hypothetical protein	HP	HP
SO1694	1.28765	7	no	0.937183	10	no	0.837477	10	no	1.62336	11	yes	0.750027	9	no	1.21304	11	no	-	FAD-binding protein	Unknown function	General
SO1695	0.724721	12	no	0.935897	8	no	1.36454	12	yes	1.81771	9	yes	0.485313	9	yes	0.458405	10	yes	-	sensory box/GGDEF family protein	Regulatory functions	Small molecule interactions
SO1696	1.7008	6	no	0.490771	9	yes	0.724711	12	yes	1.87585	7	yes	1.31903	7	no	0.867918	12	no	-	hypothetical protein	HP	HP
SO1697	1.19719	8	yes	1.05381	11	no	1.11675	10	no	0.763902	12	yes	0.953766	12	no	0.373652	12	yes	-	hypothetical protein	HP	HP
SO1698	0.885476	5	yes	1.18668	11	no	1.2544	12	yes	0.763297	10	yes	0.300166	12	yes	0.551026	12	yes	-	hypothetical protein	HP	HP
SO1699	0.980699	12	yes	0.775959	12	no	1.00851	12	no	0.887832	12	no	0.267305	8	yes	0.678089	11	no	-	transcriptional regulator	Regulatory functions	DNA interactions
SO1700	2.12816	11	yes	1.24828	12	no	0.608985	12	yes	1.19984	12	no	0.696523	10	yes	1.6479	11	no	-	hypothetical protein	HP	HP
SO1701	1.72008	9	no	0.748176	12	no	1.28472	11	yes	1.48044	11	yes	0.925624	11	no	1.06152	11	no	-	hypothetical protein	HP	HP
SO1702	0.636834	11	yes	1.09804	11	no	0.910776	9	no	0.628206	11	yes	0.790604	12	no	1.06433	12	no	-	hypothetical protein	HP	HP
SO1703	1.83406	7	no	0.809408	10	no	1.19022	12	no	1.38989	9	yes	1.3042	12	no	1.06136	11	no	-	transcriptional regulator, TetR family	Regulatory functions	DNA interactions
SO1704	0.821141	12	no	1.36154	12	no	0.936251	12	no	0.993799	6	no	1.44382	10	yes	0.725043	10	no	-	hypothetical protein	HP	HP
SO1705	1.6816	12	no	0.729724	10	no	1.48192	10	yes	1.2676	9	no	1.9036	9	yes	0.923932	12	no	-	conserved hypothetical protein	Hypothetical proteins	Conserved
SO1706	1.19729	12	yes	1.13738	12	no	0.722618	12	yes	0.974715	12	no	0.6808	11	yes	0.779525	11	no			Transport and binding proteins	Unknown substrate
SO1707	1.06143	8	yes	0.639468	12	yes	0.679563	11	yes	1.28517	11	yes	1.43284	12	yes	0.503978	12	yes	-	ABC transporter, permease protein, putative	Transport and binding proteins	Unknown substrate
SO1708	1.00455	10	no	0.839902	8	no	1.1622	9	no	0.667366	11	yes	0.869444	11	no	1.11512	12	no	cat2	4-hydroxybutyrate coenzyme A transferase	Energy metabolism	Anaerobic
SO1709	1.17601	12	yes	1.12718	11	no	1.07756	10	no	0.894794	9	no	2.60229	10	yes	0.996777	12	no	-	hypothetical protein	HP	HP
SO1710	1.47508	11	no	1.39695	10	no	0.838787	12	no	1.05814	9	no	0.949358	8	no	0.869432	11	no	-	hypothetical protein	HP	HP
SO1711	0.294036	11	no	0.756621	12	no	0.748729	12	yes	0.915025	8	no	4.7253	7	yes	1.00801	11	no	-	hypothetical protein	HP	HP
SO1712	0.789427	6	no	0.914197	12	no	1.23353	5	no	1.0225	12	no	0.832317	12	no	1.03677	12	no	-	transcriptional regulator, putative	Regulatory functions	DNA interactions
SO1713	1.37887	12	no	0.978489	11	no	0.803233	12	yes	0.912772	11	no	1.0024	11	no	0.848798	11	no	-	hypothetical protein	HP	HP
SO1714	0.862662	12	no	0.906197	9	no	0.733176	11	yes	0.97411	7	no	2.29023	9	yes	1.48069	11	no	-	hypothetical protein	HP	HP
SO1715	0.720955	10	yes	0.949488	12	no	0.970168	12	no	0.719083	12	yes	0.827587	10	no	1.34899	11	no	-	conserved hypothetical protein	Hypothetical proteins	Conserved
SO1716	1.1087	6	no	0.837642	11	no	1.04586	12	no	0.933719	11	no	0.955567	11	no	0.790929	12	no	-	transporter, LysE family	Transport and binding proteins	Amino acids, peptides and amines
SO1717	1.02824	12	no	1.07853	12	no	1.12881	11	no	1.22628	12	no	0.777511	12	no	0.788498	12	no	-	hypothetical protein	HP	HP
SO1718	0.976428	12	no	0.976765	12	no	1.13992	6	no	0.977214	12	no	0.888232	12	no	0.92749	12	no	-	conserved hypothetical protein	Hypothetical proteins	Conserved
SO1720	1.40178	12	no	1.06778	12	no	0.967563	12	no	1.22691	12	no	0.826808	12	no	0.913118	12	no	-	DedA family protein	Unknown function	General
SO1721	0.763859	7	yes	0.577294	7	yes	1.08462	12	no	1.16685	11	no	1.8469	9	yes	0.847372	12	no	-	hypothetical protein	HP	HP
SO1722	1.09492	6	yes	0.894923	12	no	1.05583	12	no	1.39607	11	yes	1.01728	12	no	0.493675	12	yes	-	ACT domain protein	Unknown function	General
SO1723	1.2257	11	yes	0.922248	12	no	1.02584	12	no	1.37714	12	yes	1.51656	12	yes	0.648202	12	no	-	phosphate ABC transporter, permease protein, putative	Transport and binding proteins	Anions
SO1724	1.09436	11	no	0.863267	12	no	0.546341	7	yes	1.49598	11	yes	1.45662	10	yes	0.524511	12	yes	-	phosphate ABC transporter, permease protein, putative	Transport and binding proteins	Anions
SO1725	1.01437	9	yes	1.02376	12	no	0.878883	12	no	0.912235	12	no	0.736046	12	yes	0.965101	11	no	pstB-1	phosphate ABC transporter, ATP-binding protein	Transport and binding proteins	Anions
SO1726	0.855261	8	yes	0.914596	12	no	1.05699	12	no	0.949699	12	no	0.85864	12	no	1.47301	12	no	phoU	phosphate transport system regulatory protein PhoU	Regulatory functions	Other
SO1727	0.924105	12	yes	1.00207	11	no	0.924912	11	no	0.924136	12	no	0.875003	12	no	0.623145	12	no	-	hypothetical protein	HP	HP
SO1728	1.12119	12	yes	1.0925	12	no	1.55412	8	yes	0.972975	12	no	0.749519	12	no	0.29103	12	yes	-	hypothetical protein	HP	HP
SO1729	1.24821	12	yes	0.897381	11	no	0.93643	12	no	0.661589	8	yes	1.73532	10	yes	0.852306	11	no	-	hypothetical protein	HP	HP
SO1730	0.807757	11	no	1.18341	10	no	0.942835	12	no	0.738012	9	yes	3.62434	6	yes	1.52087	10	no	-	hypothetical protein	HP	HP
SO1732	1.00948	11	no	0.829949	12	no	0.959642	12	no	1.0224	12	no	1.25978	12	no	1.21166	10	no	-	cold shock domain family protein	Cellular processes	Adaptations to atypical conditions
SO1733	1.12022	12	no	1.03809	12	no	0.95855	11	no	0.985244	11	no	1.05083	12	no	0.926251	11	no	-	hypothetical protein	HP	HP
SO1734	1.02896	11	yes	1.01044	11	no	0.810782	10	yes	1.06056	11	no	0.609487	11	yes	0.743347	10	no	-	glyoxalase family protein	Unknown function	Enzymes of unknown specificity
SO1736	1.33345	7	yes	1.90839	9	yes	0.782269	11	yes	0.757724	10	yes	0.685483	9	yes	0.953344	11	no	-	conserved hypothetical protein	Hypothetical proteins	Conserved
SO1737	0.52173	6	no	1.01048	9	no	0.973287	12	no	1.04792	10	no	1.41515	11	yes	0.575461	11	no	-	hypothetical protein	HP	HP
SO1738	0.793081	10	yes	0.99741	12	no	1.47992	8	yes	0.986468	12	no	0.818658	10	no	0.668867	11	no	-	conserved hypothetical protein	Hypothetical proteins	Conserved
SO1739	1.07097	6	yes	1.06945	11	no	0.93621	11	no	1.67929	6	yes	1.57716	9	yes	0.938706	12	no	-	hypothetical protein	HP	HP
SO1740	0.615288	12	yes	1.56124	8	yes	0.96974	12	no	0.939763	8	no	1.09537	6	no	1.45685	11	no	-	hypothetical protein	HP	HP
SO1741	1.43585	12	no	1.22587	12	no	0.926974	12	no	1.00431	12	no	0.711267	10	yes	0.621528	12	no	-	conserved hypothetical protein	Hypothetical proteins	Conserved
SO1742	0.842062	12	yes	0.979466	11	no	0.81228	12	yes	0.81843	12	no	0.893324	10	no	1.04897	12	no	-	conserved hypothetical protein	Hypothetical proteins	Conserved
SO1743	0.714138	11	yes	1.002	12	no	0.751087	12	yes	0.841229	11	no	0.558629	12	yes	1.52598	12	no	-	hydrolase, alpha/beta hydrolase fold family	Unknown function	Enzymes of unknown specificity
SO1744	0.779864	12	yes	0.991957	12	no	0.907304	12	no	0.761416	12	yes	0.505851	9	yes	1.13779	12	no	-	AMP-binding protein	Unknown function	General
SO1745	0.914734	6	yes	1.21257	12	no	0.962532	12	no	0.598668	12	yes	0.587277	12	yes	1.68513	11	no	-	3-beta hydroxysteroid dehydrogenase/isomerase family protein	Fatty acid and phospholipid metabolism	Other
SO1746	1.12387	6	yes	1.20673	11	no	1.59485	12	yes	0.871524	12	no	0.65741	11	yes	0.875455	12	no	-	conserved hypothetical protein	Hypothetical proteins	Conserved
SO1748	1.1733	10	no	0.753787	12	no	2.79305	7	yes	1.0886	11	no	1.13282	11	no	0.494744	12	yes	-	hypothetical protein	HP	HP
SO1750	1.81223	12	yes	1.69328	10	yes	0.783137	9	yes	1.3658	11	yes	1.24969	8	no	0.749967	12	no	-	ABC transporter, ATP-binding protein	Transport and binding proteins	Unknown substrate
SO1751	2.84319	10	yes	1.11589	11	no	1.43053	12	yes	1.59921	11	yes	0.78121	12	no	0.67469	11	no	-	membrane protein, putative	Cell envelope	Other
SO1752	0.944321	9	no	0.611309	9	yes	1.31466	7	yes	1.05994	10	no	1.97251	10	yes	1.07491	11	no	-	hypothetical protein	HP	HP
SO1753	1.52062	11	no	1.07358	12	no	0.652638	12	yes	2.11533	10	yes	2.77196	12	yes	1.75589	12	no	-	hypothetical protein	HP	HP
SO1754	2.10139	10	yes	0.945947	10	no	1.28973	12	yes	1.18092	10	no	1.34831	6	no	0.621011	11	no	-	hypothetical protein	HP	HP
SO1755	0.800644	12	no	0.789719	12	no	1.31283	12	yes	0.426155	12	yes	0.295204	12	yes	0.993724	12	no	-	phosphoglucomutase/phosphomannomutase family protein	Energy metabolism	Sugars
SO1756	1.14749	5	yes	1.17661	11	no	1.20703	12	no	1.20623	12	no	0.778264	12	no	0.691122	12	no	-	glyoxalase family protein	Unknown function	Enzymes of unknown specificity
SO1757	1.2007	7	no	1.0453	12	no	1.26476	12	yes	1.29404	12	yes	0.832802	12	no	1.19199	12	no	-	conserved hypothetical protein	Hypothetical proteins	Conserved
SO1758	0.815025	11	no	0.910005	12	no	1.25195	12	yes	1.23053	12	no	0.83473	12	no	2.34817	12	yes	-	conserved hypothetical protein	Hypothetical proteins	Conserved
SO1759	1.3557	6	yes	0.888532	12	no	0.846784	11	no	1.21042	12	no	1.268	12	no	1.90882	12	yes	-	conserved hypothetical protein	Hypothetical proteins	Conserved
SO1760	1.86729	12	no	1.00307	12	no	1.13658	12	no	1.78475	11	yes	1.60355	12	yes	1.62028	11	no	-	AzlC family protein	Transport and binding proteins	Amino acids, peptides and amines
SO1761	2.1012	8	yes	1.11867	8	no	1.55426	12	yes	0.810842	8	no	1.92487	9	yes	1.06233	10	no	-	hypothetical protein	HP	HP
SO1762	0.972495	12	yes	0.696559	12	yes	1.03768	11	no	1.45898	10	yes	1.76939	12	yes	2.09567	12	yes	-	transcriptional regulator, AraC/XylS family	Regulatory functions	DNA interactions
SO1763	1.27177	12	no	1.35265	11	no	0.762806	12	yes	1.10753	12	no	0.876237	12	no	1.23951	11	no	sat	streptogramin A acetyl transferase	Cellular processes	Toxin production and resistance
SO1764	1.30523	12	no	0.953604	11	no	0.839703	12	no	1.08187	11	no	1.08791	10	no	1.6867	10	no	-	conserved hypothetical protein	Hypothetical proteins	Conserved
SO1765	1.07838	12	no	0.890047	8	no	0.835723	10	no	1.31998	10	yes	1.58179	7	yes	0.982537	11	no	-	hypothetical protein	HP	HP
SO1766	0.967836	11	yes	1.02641	12	no	1.03453	12	no	0.914595	9	no	0.84895	12	no	0.662101	12	no	-	hypothetical protein	HP	HP
SO1768	1.23322	10	yes	0.890514	10	no	0.347048	11	yes	1.28403	10	no	0.974408	8	no	0.321676	12	yes	-	hypothetical protein	HP	HP
SO1769	0.993867	7	yes	1.10635	12	no	0.431727	12	yes	0.742677	11	yes	0.865043	12	no	1.12291	12	no	-	glutamate decarboxylase, putative	Central intermediary metabolism	Other
SO1770	0.561914	11	no	0.477449	9	yes	1.44118	10	yes	0.175262	11	yes	0.215565	7	yes	0.71538	12	no	-	glycerate kinase, putative	Hypothetical proteins	Conserved
SO1771	0.881321	12	no	0.230166	5	yes	1.07555	11	no	0.372107	12	yes	0.144067	11	yes	0.196998	9	yes	-	permease, GntP family	Transport and binding proteins	Carbohydrates, organic alcohols, and acids
SO1772	1.02921	10	no	1.42999	10	no	0.988455	12	no	1.64694	9	yes	1.42652	9	yes	2.74934	10	yes	-	hypothetical protein	HP	HP
SO1773	0.611777	12	no	1.08451	11	no	0.883631	10	no	0.639168	11	yes	1.08388	11	no	2.00045	12	yes			Cellular processes	Detoxification
SO1774	1.00943	9	no	0.827274	12	no	1.19765	12	no	1.14393	11	no	1.10576	12	no	0.886639	12	no	-	conserved hypothetical protein	Hypothetical proteins	Conserved
SO1775	1.54047	11	no	0.749275	11	no	1.27103	12	yes	1.06723	12	no	0.654392	9	yes	0.979779	12	no	-	phage SPO1 DNA polymerase domain protein	Unknown function	General
SO1776	0.570629	11	yes	0.988494	12	no	1.00955	12	no	1.34341	12	yes	0.978497	12	no	0.888263	11	no	mtrB	outer membrane protein precursor MtrB	Cell envelope	Other
SO1777	0.857181	12	yes	1.35615	11	no	1.09578	12	no	1.3145	12	yes	1.01265	12	no	1.45513	12	no	mtrA	decaheme cytochrome c MtrA	Energy metabolism	Electron transport
SO1778	1.04834	12	no	1.17165	12	no	1.05367	12	no	1.24201	12	no	0.972598	12	no	0.783781	12	no	omcB	decaheme cytochrome c	Energy metabolism	Electron transport
SO1779	1.05019	12	no	1.11084	12	no	1.17361	12	no	1.07861	12	no	0.859847	12	no	1.30877	12	no	omcA	decaheme cytochrome c	Energy metabolism	Electron transport
SO1780	1.19346	11	yes	0.896837	12	no	0.967704	12	no	1.20382	12	no	1.15425	11	no	0.546321	10	no	mtrF	decaheme cytochrome c MtrF	Energy metabolism	Electron transport
SO1781	1.33914	12	no	0.812074	12	no	0.928359	12	no	1.39551	11	yes	1.3103	12	no	0.67706	12	no	-	outer membrane protein, putative	Cell envelope	Other
SO1782	1.65246	12	no	0.772749	10	no	0.95159	12	no	1.08647	9	no	2.02042	9	yes	0.768482	11	no	mtrD	decaheme cytochrome c MtrD	Energy metabolism	Electron transport
SO1783	1.08848	12	no	1.46623	10	yes	0.844242	8	no	1.14792	12	no	1.06654	12	no	0.31226	10	yes	feoA	ferrous iron transport protein A	Transport and binding proteins	Cations
SO1784	0.977001	12	yes	1.07271	12	no	0.942933	12	no	0.858712	12	no	0.814666	12	no	0.865185	11	no	feoB	ferrous iron transport protein B	Transport and binding proteins	Cations
SO1785	1.01426	12	yes	1.08072	9	no	1.02631	9	no	0.828631	9	no	2.34724	9	yes	1.92958	11	yes	-	hypothetical protein	HP	HP
SO1786	0.855048	10	yes	1.1519	12	no	0.975946	12	no	0.920139	12	no	0.820738	12	no	1.02099	12	no	glnS	glutaminyl-tRNA synthetase	Protein synthesis	tRNA aminoacylation
SO1787	0.974392	12	yes	0.838154	12	no	0.869147	12	no	0.885056	11	no	1.11009	11	no	0.578361	12	no	-	conserved hypothetical protein	Hypothetical proteins	Conserved
SO1788	0.893048	11	no	0.869011	12	no	0.85665	12	no	1.17476	12	no	1.56354	12	yes	0.575689	12	no	miaE	tRNA-(MS[2]IO[6]A)-hydroxylase	Protein synthesis	tRNA and rRNA base modification
SO1789	0.698224	12	no	1.13482	12	no	1.08127	12	no	0.863176	12	no	0.762892	11	no	0.615395	12	no	-	conserved hypothetical protein	Hypothetical proteins	Conserved
SO1790	0.69041	11	yes	1.08695	10	no	1.02535	12	no	0.612022	10	yes	0.391239	12	yes	1.24707	11	no	ppiB-1	peptidyl-prolyl cis-trans isomerase B	Protein fate	Protein folding and stabilization
SO1791	0.893011	12	no	0.878642	12	no	0.82718	11	no	0.957868	12	no	1.24701	12	no	1.0299	12	no	cysS	cysteinyl-tRNA synthetase	Protein synthesis	tRNA aminoacylation
SO1792	0.875396	12	no	0.871754	12	no	0.980555	12	no	0.876721	12	no	0.860044	12	no	1.32794	12	no	folD	methylenetetrahydrofolate dehydrogenase/methylenetetrahydrofolate cyclohydrolase	Biosynthesis of cofactors, prosthetic groups, and carriers	Folic acid
SO1793	0.607879	11	no	1.19403	12	no	0.948347	12	no	0.570173	12	yes	0.35844	12	yes	1.32964	11	no	tig	trigger factor	Protein fate	Protein folding and stabilization
SO1794	0.979828	12	no	1.00742	12	no	0.85559	12	no	0.929596	12	no	1.1444	12	no	1.64482	11	no	clpP	ATP-dependent Clp protease, proteolytic subunit	Protein fate	Degradation of proteins, peptides, and glycopeptides
SO1795	0.915925	10	no	0.752854	10	no	1.26266	11	yes	0.80653	8	no	0.697603	12	yes	1.18573	12	no	clpX	ATP-dependent Clp protease, ATP-binding subunit ClpX	Protein fate	Degradation of proteins, peptides, and glycopeptides
SO1796	1.05354	12	no	0.774079	12	no	0.852788	12	no	0.880491	12	no	0.489129	12	yes	0.860736	12	no	lon	ATP-dependent protease La	Protein fate	Degradation of proteins, peptides, and glycopeptides
SO1797	1.22802	12	no	1.14188	12	no	0.812589	10	yes	0.753745	12	yes	0.393899	12	yes	0.79163	12	no	-	DNA-binding protein, HU family	DNA metabolism	Chromosome-associated proteins
SO1798	0.702624	12	no	1.17491	12	no	0.867406	12	no	0.584401	12	yes	0.43446	12	yes	1.76234	12	no	ppiD	peptidyl-prolyl cis-trans isomerase D	Protein fate	Protein folding and stabilization
SO1799	1.35843	10	no	0.959634	9	no	0.986851	12	no	0.518585	7	yes	0.566676	10	yes	0.50987	11	yes			Transport and binding proteins	Anions
SO1800	0.729443	8	yes	0.987103	12	no	1.11273	12	no	0.743551	12	yes	0.381081	12	yes	0.520815	12	yes	-	conserved hypothetical protein	Hypothetical proteins	Conserved
SO1801	0.855973	12	no	0.993741	12	no	1.09588	11	no	0.83051	12	no	0.928572	12	no	1.39879	12	no	sapF	peptide ABC transporter, ATP-binding protein	Transport and binding proteins	Amino acids, peptides and amines
SO1802	0.908566	10	no	1.20685	12	no	1.11555	12	no	0.901906	12	no	1.03032	12	no	2.58214	9	yes	sapD	peptide ABC transporter, ATP-binding protein	Transport and binding proteins	Amino acids, peptides and amines
SO1803	0.822058	12	no	1.10995	11	no	0.928031	12	no	1.34686	11	yes	1.35447	10	no	0.613967	12	no	sapC	peptide ABC transporter, permease protein	Transport and binding proteins	Amino acids, peptides and amines
SO1804	1.13342	11	no	0.911733	12	no	1.3158	12	yes	0.958738	12	no	0.972067	12	no	0.491241	12	yes	sapB	peptide ABC transporter, permease protein	Transport and binding proteins	Amino acids, peptides and amines
SO1805	1.04896	12	no	0.845794	12	no	1.18669	12	no	0.980678	12	no	1.4313	12	yes	0.790111	12	no	sapA	peptide ABC transporter, periplasmic peptide-binding protein	Transport and binding proteins	Amino acids, peptides and amines
SO1806	0.939294	11	no	0.85099	12	no	1.13209	12	no	0.997418	11	no	1.11677	12	no	0.827036	11	no	pspF	psp operon transcriptional activator	Regulatory functions	Protein interactions
SO1807	0.94092	12	no	0.992421	12	no	1.17279	12	no	1.34637	12	yes	1.25565	12	no	2.74285	12	yes	pspA	phage shock protein A	Cellular processes	Adaptations to atypical conditions
SO1808	0.872424	12	yes	0.988654	12	no	1.05859	12	no	1.33817	12	yes	1.37446	12	yes	2.74611	12	yes	pspB	phage shock protein B	Cellular processes	Adaptations to atypical conditions
SO1809	0.89511	10	no	1.2767	12	no	1.01482	12	no	1.08333	11	no	1.10125	12	no	1.23348	12	no	pspC	phage shock protein C	Cellular processes	Adaptations to atypical conditions
SO1810	1.11565	11	yes	0.823585	12	no	1.04908	11	no	0.924308	12	no	1.05687	12	no	2.19596	11	yes	-	conserved hypothetical protein	Hypothetical proteins	Conserved
SO1811	0.89964	9	yes	1.09759	12	no	1.34887	9	yes	1.04642	11	no	0.628538	11	yes	2.55923	12	yes	-	conserved hypothetical protein	Hypothetical proteins	Conserved
SO1812	1.00785	11	yes	0.843042	11	no	0.963863	12	no	1.38315	10	yes	1.27945	10	no	1.0617	11	no	mdeA	methionine gamma-lyase	Energy metabolism	Amino acids and amines
SO1813	1.71417	10	yes	1.41099	10	no	0.964013	12	no	0.753918	9	yes	2.74201	10	yes	2.56223	10	yes	-	DNA-binding protein, putative	Unknown function	General
SO1814	1.17133	12	no	1.00699	12	no	0.963526	12	no	1.0367	12	no	0.973239	12	no	0.454841	12	yes	-	hypothetical protein	HP	HP
SO1815	0.931174	12	no	0.985717	12	no	1.03208	12	no	1.14523	12	no	0.603047	12	yes	0.888714	12	no	-	histone deacetylase/AcuC/AphA family protein	Unknown function	General
SO1816	1.09257	12	no	1.12947	12	no	0.999338	12	no	0.769688	12	yes	0.601208	12	yes	1.30377	12	no	-	conserved hypothetical protein	Hypothetical proteins	Conserved
SO1817	0.922921	11	yes	1.22164	12	no	1.055	12	no	0.974749	12	no	0.668541	12	yes	1.65285	11	no	-	primosomal replication protein n'', putative	DNA metabolism	DNA replication, recombination, and repair
SO1818	1.01685	12	yes	1.01188	12	no	1.01725	12	no	0.982319	12	no	0.893704	12	no	1.63728	12	no	-	conserved hypothetical protein	Hypothetical proteins	Conserved
SO1819	1.05561	12	no	0.761728	12	no	1.71143	12	yes	1.04257	12	no	1.15836	12	no	1.5427	12	no	dinG	ATP-dependent helicase DinG	DNA metabolism	DNA replication, recombination, and repair
SO1820	1.02275	12	no	0.987114	12	no	0.923586	12	no	0.885424	12	no	0.799248	12	no	1.04506	12	no	polB	DNA polymerase II	DNA metabolism	DNA replication, recombination, and repair
SO1821	1.40584	10	no	2.75241	8	yes	1.00111	12	no	1.49713	12	yes	1.14761	12	no	2.3166	12	yes	-	outer membrane porin, putative	Transport and binding proteins	Porins
SO1822	1.13764	7	yes	0.473961	10	yes	1.01234	12	no	1.05512	8	no	1.35005	7	no	0.853975	11	no	-	TonB-dependent receptor, putative	Transport and binding proteins	Cations
SO1823	0.840664	4	yes	1.12136	12	no	0.927336	12	no	0.839069	11	no	0.108928	7	yes	1.21802	12	no	-	hypothetical protein	HP	HP
SO1824	0.798618	10	no	0.96642	12	no	0.699726	8	yes	0.640609	12	yes	0.576826	12	yes	0.404823	12	yes	-	conserved hypothetical protein	Hypothetical proteins	Conserved
SO1825	0.791262	6	yes	1.06095	12	no	0.992734	12	no	0.681373	12	yes	0.581364	12	yes	0.975683	12	no	-	MotA/TolQ/ExbB proton channel family protein	Cellular processes	Toxin production and resistance
SO1826	0.80198	12	yes	1.0519	12	no	0.88461	12	no	0.704465	12	yes	0.480146	12	yes	1.6668	11	no	exbB2	TonB system transport protein ExbB2	Transport and binding proteins	Cations
SO1827	0.894523	11	no	1.19021	12	no	0.875312	12	no	0.849492	12	no	0.477661	12	yes	0.855804	12	no	exbD2	TonB system transport protein ExbD2	Transport and binding proteins	Cations
SO1828	1.04384	12	no	1.02705	12	no	0.843331	11	no	0.746684	12	yes	0.547524	12	yes	1.04297	12	no	tonB2	TonB2 protein	Transport and binding proteins	Cations
SO1829	1.05899	12	no	1.07949	12	no	0.86019	12	no	0.719314	12	yes	0.569316	12	yes	1.10503	12	no	-	TPR domain protein	Unknown function	General
SO1830	0.698488	11	no	0.737093	10	no	0.839087	12	no	0.917538	8	no	0.853163	7	no	2.01001	11	yes	-	GGDEF domain protein	Unknown function	General
SO1831	0.774107	10	no	0.948976	12	no	1.17345	12	no	0.640956	9	yes	0.22497	10	yes	0.503201	10	yes	-	conserved hypothetical protein	Hypothetical proteins	Conserved
SO1832	0.93359	11	no	0.850385	11	no	0.920401	9	no	0.762895	11	yes	0.604011	11	yes	0.77913	10	no	ppiC-2	peptidyl-prolyl cis-trans isomerase C	Protein fate	Protein folding and stabilization
SO1833	0.868755	8	no	0.88683	11	no	0.391175	12	yes	1.19454	12	no	1.08809	11	no	1.15105	12	no	-	ISSod7, transposase	Other categories	Transposon functions
SO1834	1.0777	10	yes	0.970969	9	no	0.528828	12	yes	1.7393	8	yes	0.195808	5	yes	1.34624	12	no	-	acetyltransferase, GNAT family	Unknown function	Enzymes of unknown specificity
SO1835	0.683309	12	yes	0.750901	8	no	0.808944	11	yes	0.279916	6	yes	0.124669	11	yes	1.00415	12	no	-	conserved hypothetical protein	Hypothetical proteins	Conserved
SO1836	0.603019	12	yes	0.946925	9	no	0.637901	6	yes	0.480072	9	yes	0.53417	9	yes	1.56076	9	no	-	conserved hypothetical protein	Hypothetical proteins	Conserved
SO1837	1.14194	12	no	1.73818	9	yes	0.9912	12	no	1.53701	9	yes	1.31723	11	no	1.05178	11	no	-	hypothetical protein	HP	HP
SO1838	1.6824	12	yes	0.57957	9	yes	1.11988	11	no	0.89274	9	no	3.02968	10	yes	0.870388	10	no	-	hypothetical protein	HP	HP
SO1839	1.17904	9	yes	1.01277	12	no	0.848171	12	no	0.978644	12	no	1.89574	12	yes	1.4697	12	no	-	hypothetical protein	HP	HP
SO1840	1.08934	12	yes	1.06314	12	no	0.860216	11	no	0.759333	12	yes	0.652311	11	yes	1.0183	12	no	-	conserved hypothetical protein	Hypothetical proteins	Conserved
SO1841	1.00647	12	yes	1.01661	12	no	1.02005	12	no	0.772175	11	yes	1.34252	11	no	1.59464	12	no	-	hypothetical protein	HP	HP
SO1842	1.10685	8	yes	0.812525	12	no	1.14644	10	no	0.818401	11	no	1.13566	11	no	1.04347	11	no	-	hypothetical protein	HP	HP
SO1843	1.17648	12	yes	0.89155	11	no	0.959819	11	no	0.776915	10	no	1.16636	8	no	0.643661	11	no	-	hypothetical protein	HP	HP
SO1844	1.09856	12	no	0.877222	12	no	0.915411	12	no	1.05055	12	no	1.384	10	yes	2.22658	9	yes	-	extracellular nuclease, putative	DNA metabolism	Degradation of DNA
SO1845	0.920453	6	no	0.839902	10	no	1.66172	8	yes	1.13219	11	no	0.846939	10	no	1.16767	10	no	-	hypothetical protein	HP	HP
SO1846	0.878927	12	no	0.946333	12	no	0.972018	12	no	0.73492	12	yes	0.55139	12	yes	1.15169	11	no	-	hypothetical protein	HP	HP
SO1847	0.670552	11	no	2.25829	10	yes	0.9502	12	no	1.311	7	no	2.01262	11	yes	0.817693	11	no	-	hypothetical protein	HP	HP
SO1848	0.801956	10	no	0.898139	12	no	1.02204	11	no	0.756702	12	yes	0.514695	12	yes	1.29545	11	no	-	hypothetical protein	HP	HP
SO1849	0.744458	12	yes	0.993964	12	no	1.0213	12	no	0.77093	12	yes	0.538636	11	yes	0.653162	12	no	-	hypothetical protein	HP	HP
SO1850	0.916819	9	yes	0.94246	11	no	1.18016	9	no	0.894331	12	no	0.591111	12	yes	0.949564	12	no	-	DnaJ domain protein	Protein fate	Protein folding and stabilization
SO1851	0.839772	12	no	0.884494	12	no	0.969653	12	no	0.954813	12	no	1.0547	12	no	1.83023	12	yes	-	conserved hypothetical protein	Hypothetical proteins	Conserved
SO1852	0.766151	10	no	1.14043	10	no	0.993746	12	no	0.785169	12	yes	0.569712	9	yes	1.34506	12	no	-	conserved hypothetical protein	Hypothetical proteins	Conserved
SO1853	0.785502	12	no	1.09567	12	no	1.09983	11	no	0.963656	12	no	0.773793	12	no	1.82989	11	yes	-	ABC transporter, ATP-binding protein	Transport and binding proteins	Unknown substrate
SO1854	0.807795	12	no	0.97956	12	no	0.725559	12	yes	0.747913	12	yes	0.711047	12	yes	0.724127	12	no	-	hypothetical protein	HP	HP
SO1855	1.77499	7	no	1.2664	12	no	0.920283	12	no	1.64287	11	yes	0.629662	12	yes	0.378607	12	yes	rmf	ribosome modulation factor	Protein synthesis	Translation factors
SO1856	0.64111	12	yes	0.819857	11	no	0.783139	7	no	0.692735	11	yes	0.882149	12	no	0.889013	12	no	fabA	3-hydroxydecanoyl-(acyl-carrier-protein) dehydratase	Fatty acid and phospholipid metabolism	Biosynthesis
SO1857	1.06233	7	yes	0.961302	12	no	0.903769	12	no	0.962445	12	no	1.08282	12	no	0.378289	11	yes	-	conserved hypothetical protein	Hypothetical proteins	Conserved
SO1858	0.808821	11	yes	1.29303	8	no	0.978118	12	no	1.09624	7	no	1.8194	12	yes	1.05039	11	no	-	hypothetical protein	HP	HP
SO1860	1.10471	10	no	0.987652	12	no	1.1328	12	no	0.915206	11	no	1.06146	12	no	0.673224	12	no	-	DNA-binding response regulator, LuxR family	Regulatory functions	DNA interactions
SO1861	1.01871	6	yes	0.952579	12	no	0.665403	12	yes	0.845998	12	no	0.81143	12	no	0.646675	11	no	uvrC	excinuclease ABC, C subunit	DNA metabolism	DNA replication, recombination, and repair
SO1862	0.86645	7	no	0.936884	12	no	0.853182	12	no	0.869881	12	no	0.981384	12	no	0.800708	12	no	pgsA	CDP-diacylglycerol--glycerol-3-phosphate 3-phosphatidyltransferase	Fatty acid and phospholipid metabolism	Biosynthesis
SO1863	0.7363	12	no	0.719396	8	no	1.17032	12	no	0.955491	8	no	0.322292	8	yes	0.637524	12	no	-	DNA-binding protein, HU family	DNA metabolism	Chromosome-associated proteins
SO1864	1.21531	10	no	0.828266	12	no	0.959071	12	no	0.850516	11	no	0.567154	10	yes	0.390271	12	yes	-	hypothetical protein	HP	HP
SO1865	1.12822	12	yes	1.08019	11	no	1.14315	12	no	0.74828	12	yes	0.684905	12	yes	1.79398	10	no	-	ABC transporter, ATP-binding protein	Transport and binding proteins	Unknown substrate
SO1866	1.15106	12	yes	0.807294	12	no	0.999567	12	no	0.921796	11	no	0.816515	12	no	0.480559	11	yes	-	hypothetical protein	HP	HP
SO1867	0.979231	9	yes	0.833166	12	no	0.853263	10	no	0.879046	12	no	1.10182	12	no	1.12196	12	no	-	conserved hypothetical protein	Hypothetical proteins	Conserved
SO1868	0.916837	10	yes	0.993018	12	no	1.3006	12	yes	0.85138	12	no	1.09331	12	no	0.488639	12	yes	-	conserved hypothetical protein	Hypothetical proteins	Conserved
SO1869	1.01159	7	yes	1.57428	10	yes	1.44088	12	yes	1.14673	8	no	0.757421	11	no	0.494794	9	yes	-	hypothetical protein	HP	HP
SO1870	0.775287	9	no	1.30201	12	no	0.864339	11	no	0.858041	12	no	0.30736	12	yes	0.518347	12	yes	speA	biosynthetic arginine decarboxylase	Central intermediary metabolism	Polyamine biosynthesis
SO1871	0.571825	9	no	0.830453	11	no	0.812352	9	yes	1.14319	9	no	0.523931	10	yes	1.36593	11	no	-	S-adenosylmethionine decarboxylase proenzyme, putative	Central intermediary metabolism	Polyamine biosynthesis
SO1872	1.28874	12	no	0.918822	10	no	0.622507	12	yes	0.987024	7	no	0.297437	6	yes	1.06438	12	no	-	lipoprotein, putative	Cell envelope	Other
SO1873	1.04751	10	no	0.923023	12	no	0.748768	8	yes	1.08251	12	no	1.01592	7	no	0.811761	11	no	-	conserved hypothetical protein	Hypothetical proteins	Conserved
SO1874	1.32064	12	no	4.44381	9	yes	1.16867	10	yes	1.08684	8	no	1.99302	9	yes	0.649092	11	no	-	hypothetical protein	HP	HP
SO1875		9	no	1.02216	12	no		12	no	0.943474	12	no	0.923877	12	no	0.347176	12	yes	-	ISSod4, transposase	Other categories	Transposon functions
SO1876	1.05301	12	no	0.735359	7	no	1.0869	12	no	0.293253	7	yes	1.29108	8	no	1.91935	11	yes	-	NodD transcription activator-related protein	Unknown function	General
SO1877	0.885507	12	yes	0.919663	12	no	0.927408	12	no	0.826549	12	no	0.585104	12	yes	0.865156	11	no	bcp	bacterioferritin comigratory protein	Unknown function	General
SO1878	1.1147	12	no	1.07445	12	no	0.973408	12	no	0.776069	12	yes	0.694225	12	yes	1.25052	12	no	-	glycine cleavage system transcriptional repressor, putative	Regulatory functions	Other
SO1879	0.832893	11	no	1.18309	11	no	0.345456	12	yes	0.669009	12	yes	0.602895	12	yes	0.739446	12	no	dapA	dihydrodipicolinate synthase	Amino acid biosynthesis	Aspartate family
SO1880	0.664466	12	no	0.928601	12	no	0.492513	11	yes	0.647854	12	yes	0.461058	11	yes	0.603241	12	no	nlpB	lipoprotein-34 NlpB	Cell envelope	Other
SO1881	0.351736	9	no	0.471038	8	yes	0.919742	12	no	0.326634	11	yes	1.07195	8	no	2.2464	10	yes	-	HlyD family-related protein	Unknown function	General
SO1882	0.582277	12	no	0.338913	8	yes	0.882899	11	no	0.563987	12	yes	0.464709	12	yes	1.19434	11	no	-	AcrB/AcrD/AcrF family protein	Cellular processes	Toxin production and resistance
SO1883	1.3852	12	no	0.926781	9	no	0.302833	5	yes	0.475502	8	yes	0.990079	11	no	1.67052	12	no	-	acetyltransferase, GNAT family	Unknown function	Enzymes of unknown specificity
SO1884	0.906175	12	no	0.827046	12	no	0.928179	11	no	1.0829	12	no	1.08516	12	no	0.813504	11	no	-	membrane protein, putative	Cell envelope	Other
SO1885	1.03984	11	yes	1.23333	9	no	0.977646	12	no	1.09156	9	no	2.47737	11	yes	1.32976	12	no	-	hypothetical protein	HP	HP
SO1886	0.881164	12	yes	0.922144	12	no	0.932162	12	no	0.845563	12	no	0.436781	12	yes	1.16967	11	no	-	hypothetical protein	HP	HP
SO1887	0.974952	11	no	1.07435	10	no	1.45488	10	yes	0.754237	10	yes	0.720142	12	yes	1.16629	11	no	-	conserved hypothetical protein	Hypothetical proteins	Conserved
SO1888	0.922894	12	yes	0.990409	12	no	1.24129	11	yes	0.888293	12	no	0.551444	12	yes	0.334153	12	yes	-	conserved hypothetical protein	Hypothetical proteins	Conserved
SO1889	0.956824	12	no	0.79663	7	no	1.26103	10	yes	0.661961	8	yes	1.37086	8	no	0.718958	11	no	-	hypothetical protein	HP	HP
SO1890	1.10658	7	no	0.738216	9	no	1.24872	12	yes	0.977152	10	no	0.967998	10	no	0.385529	11	yes	-	conserved hypothetical protein	Hypothetical proteins	Conserved
SO1891	1.26525	12	no	1.15268	12	no	1.30387	11	yes	0.93794	12	no	0.400219	12	yes	0.980033	11	no	-	3-oxoadipate CoA-succinyl transferase, beta subunit	Energy metabolism	Other
SO1892	0.959209	11	no	1.2312	12	no	1.2605	12	yes	0.836678	12	no	0.490686	12	yes	1.74198	12	no	atoD	acetate CoA-transferase, subunit A	Energy metabolism	Other
SO1893	0.899713	12	no	1.09774	12	no	1.19338	11	no	0.984453	12	no	0.581233	12	yes	1.27417	12	no	mvaB	hydroxymethylglutaryl-CoA lyase	Central intermediary metabolism	Other
SO1894	0.927285	11	no	1.0323	12	no	1.10911	12	no	0.932401	12	no	0.597054	12	yes	2.29206	12	yes	-	acetyl-CoA carboxylase, biotin carboxylase, putative	Fatty acid and phospholipid metabolism	Biosynthesis
SO1895	0.914588	8	yes	1.13306	12	no	1.0226	12	no	0.865274	12	no	0.721837	11	yes	1.86102	11	yes	-	enoyl-CoA hydratase/isomerase family protein	Fatty acid and phospholipid metabolism	Degradation
SO1896	0.954967	11	no	0.987371	12	no	1.18586	12	no	0.948722	12	no	0.805225	12	no	1.73748	12	no	pccB-1	3-methylcrotonyl CoA carboxylase, beta subunit	Energy metabolism	Amino acids and amines
SO1897	0.935582	12	yes	0.898443	12	no	0.997637	12	no	0.99723	12	no	0.819017	12	no	1.31401	12	no	ivd	isovaleryl-CoA dehydrogenase	Energy metabolism	Amino acids and amines
SO1898	0.860625	8	yes	1.08386	12	no	0.67942	12	yes	0.988386	12	no	1.34934	12	yes	1.14362	12	no	-	transcriptional regulator, putative	Regulatory functions	DNA interactions
SO1899	1.22242	9	yes	0.807368	12	no	0.870684	11	no	0.925762	12	no	1.28105	11	no	0.52712	10	yes	-	conserved hypothetical protein	Hypothetical proteins	Conserved
SO1900	0.688777	12	no	0.94402	12	no	1.12258	11	no	0.417487	12	yes	0.30574	12	yes	1.16829	12	no			Fatty acid and phospholipid metabolism	Biosynthesis
SO1901	1.01534	10	yes	0.777101	11	no	1.01087	12	no	1.08549	12	no	0.898398	11	no	0.960209	12	no	sugE	sugE protein	Cellular processes	Toxin production and resistance
SO1902	0.830054	10	no	0.816837	12	no	0.93097	9	no	0.940442	11	no	0.714782	9	yes	1.3635	11	no	gnd	6-phosphogluconate dehydrogenase, decarboxylating	Energy metabolism	Pentose phosphate pathway
SO1903	1.17065	12	no	1.55335	9	yes	1.00552	12	no	1.05729	7	no	1.33202	8	no	1.4177	11	no	-	hypothetical protein	HP	HP
SO1906	0.917402	12	no	0.645472	8	yes	0.874377	12	no	1.2767	8	no	2.70428	9	yes	0.722867	12	no	-	hypothetical protein	HP	HP
SO1907	1.08122	12	yes	1.00676	12	no	1.02184	12	no	1.30122	10	yes	1.35934	11	yes	0.991594	11	no	-	transcriptional regulator, LysR family	Regulatory functions	DNA interactions
SO1908	1.09396	10	yes	1.04642	10	no	0.910118	9	no	1.73976	8	yes	2.29266	6	yes	1.74376	12	no	-	hypothetical protein	HP	HP
SO1909	1.14617	11	yes	0.735913	12	no	1.17627	12	no	0.981697	12	no	1.218	11	no	0.983037	12	no	-	conserved hypothetical protein	Hypothetical proteins	Conserved
SO1910	0.969569	12	yes	1.034	12	no	1.02767	12	no	1.03862	12	no	1.0004	12	no	1.55061	12	no	-	1,4-dihydroxy-2-naphthoate octaprenyltransferase, putative	Biosynthesis of cofactors, prosthetic groups, and carriers	Menaquinone and ubiquinone
SO1911	1.46466	12	no	0.952585	12	no	1.1103	12	no	1.58334	9	yes	1.98807	9	yes	0.759251	12	no	-	oxidoreductase, short chain dehydrogenase/reductase family	Unknown function	Enzymes of unknown specificity
SO1912	1.1404	11	yes	1.06248	11	no	1.5666	7	yes	1.07152	12	no	0.805919	12	no	1.16213	12	no	tesB	acyl-CoA thioesterase II	Fatty acid and phospholipid metabolism	Biosynthesis
SO1913	1.21326	12	yes	1.07564	12	no	1.02742	11	no	1.07079	11	no	0.690887	12	yes	0.479499	11	yes	-	conserved hypothetical protein	Hypothetical proteins	Conserved
SO1914	0.76066	10	yes	1.00963	10	no	1.11057	12	no	0.610639	9	yes	2.21	10	yes	1.34631	12	no	-	hypothetical protein	HP	HP
SO1915	1.28072	11	yes	0.942142	11	no	1.10362	10	no	1.50565	12	yes	1.24846	12	no	0.500528	12	yes	-	serine protease, subtilase family	Protein fate	Degradation of proteins, peptides, and glycopeptides
SO1916	0.993327	12	no	1.03915	11	no	0.839178	12	no	1.14992	11	no	0.901014	12	no	1.12959	11	no	-	transcriptional regulator, LysR family	Regulatory functions	DNA interactions
SO1917	0.835907	12	yes	1.20872	10	no	1.07926	12	no	0.713216	12	yes	0.380857	9	yes	0.95335	10	no	-	multidrug resistance protein, putative	Cellular processes	Toxin production and resistance
SO1918	1.03173	12	no	1.04339	11	no	0.88715	12	no	0.921241	12	no	1.06152	9	no	1.00218	12	no	-	MATE efflux family protein	Transport and binding proteins	Other
SO1919	1.01365	9	no	1.04555	6	no	0.922137	12	no	1.35998	9	yes	0.391315	10	yes	0.58104	12	no	-	hypothetical protein	HP	HP
SO1921	0.978113	12	no	0.923551	11	no	0.879916	12	no	0.896934	10	no	0.950359	12	no	3.17995	10	yes	-	hypothetical protein	HP	HP
SO1922	1.24741	12	no	1.03242	11	no	1.1086	12	no	0.803701	11	no	0.831693	11	no	1.47346	11	no	-	conserved hypothetical protein	Hypothetical proteins	Conserved
SO1923	1.21281	7	no	0.669227	10	yes	1.0283	12	no	0.89578	12	no	1.09618	12	no	0.705249	12	no	-	AcrB/AcrD/AcrF family protein	Cellular processes	Toxin production and resistance
SO1924	0.806929	12	yes	0.611991	10	yes	0.902603	12	no	0.893846	9	no	0.75463	10	no	1.77973	11	no	-	AcrB/AcrD/AcrF family protein	Cellular processes	Toxin production and resistance
SO1925	1.22764	12	yes	1.0994	12	no	0.839926	12	no	1.3583	10	yes	1.00342	12	no	1.53309	12	no	-	HlyD family secretion protein	Transport and binding proteins	Other
SO1926	0.865106	10	yes	1.03301	12	no	0.932986	12	no	0.629897	12	yes	0.412382	12	yes	0.717463	12	no	gltA	citrate synthase	Energy metabolism	TCA cycle
SO1927	0.509085	9	no	1.01953	11	no	1.01327	12	no	0.490949	11	yes	0.494111	11	yes	1.07232	12	no	sdhC	succinate dehydrogenase, cytochrome b556 subunit	Energy metabolism	TCA cycle
SO1928	0.653458	12	no	0.860387	12	no	1.28366	10	yes	0.608038	11	yes	0.416807	12	yes	2.99514	12	yes	sdhA	succinate dehydrogenase, flavoprotein subunit	Energy metabolism	TCA cycle
SO1929	0.799313	4	yes	1.03645	12	no	0.928542	12	no	0.627288	12	yes	0.390783	11	yes	0.663253	12	no	sdhB	succinate dehydrogenase, iron-sulfur protein	Energy metabolism	TCA cycle
SO1930	0.826905	12	no	0.979362	12	no	0.958159	12	no	0.472141	11	yes	0.225501	12	yes	1.59634	12	no	sucA	2-oxoglutarate dehydrogenase, E1 component	Energy metabolism	TCA cycle
SO1931	0.994355	12	yes	1.10493	12	no	0.9618	12	no	0.556846	12	yes	0.235471	11	yes	2.4662	12	yes	sucB	2-oxoglutarate dehydrogenase, E2 component, dihydrolipoamide succinyltransferase	Energy metabolism	TCA cycle
SO1932	0.830963	12	yes	1.01057	12	no	0.853885	11	no	0.58239	12	yes	0.226413	12	yes	1.05655	10	no	sucC	succinyl-CoA synthase, beta subunit	Energy metabolism	TCA cycle
SO1933	0.885609	11	yes	1.06186	12	no	1.02867	12	no	0.724956	12	yes	0.774797	12	no	1.09931	12	no	sucD	succinyl-CoA synthase, alpha subunit	Energy metabolism	TCA cycle
SO1934	0.918838	12	yes	0.813614	10	no	0.956656	12	no	0.739898	11	yes	0.729609	9	no	1.01655	12	no	-	hypothetical protein	HP	HP
SO1935	0.948053	12	no	1.14416	12	no	1.03051	12	no	0.763206	12	yes	0.684921	12	yes	0.71104	10	no	rnk	regulator of nucleoside diphosphate kinase	Regulatory functions	Other
SO1936	0.946639	12	no	0.968355	12	no	0.71193	12	yes	0.696383	12	yes	0.533977	10	yes	1.54694	11	no	-	acetyltransferase, GNAT family	Unknown function	Enzymes of unknown specificity
SO1937	0.96692	12	no	1.64511	9	yes	0.746823	12	yes	0.957917	9	no	1.42715	12	yes	1.45686	11	no	fur	ferric uptake regulation protein	Regulatory functions	DNA interactions
SO1938	0.806329	12	yes	0.756192	12	no	0.950565	10	no	0.89813	12	no	0.833047	12	no	0.552334	11	no	cobB	cobB protein	Regulatory functions	Other
SO1939	0.812501	12	no	0.79606	11	no	0.799606	12	yes	0.911622	12	no	0.723292	12	yes	0.599321	11	no	-	conserved hypothetical protein	Hypothetical proteins	Conserved
SO1940	0.756444	11	no	1.07616	11	no	0.911675	12	no	1.32545	10	yes	1.18999	12	no	0.725325	12	no	-	hypothetical protein	HP	HP
SO1941	0.837686	11	yes	0.887256	12	no	1.22119	11	yes	0.759636	12	yes	0.706217	12	yes	0.676398	12	no	corA	magnesium and cobalt transport protein CorA	Transport and binding proteins	Cations
SO1942	0.924479	11	yes	0.799718	12	no	0.806081	12	yes	0.934409	12	no	1.08263	12	no	0.686712	12	no	-	HDIG domain protein	Unknown function	General
SO1943	3.32376	11	yes	0.451981	9	yes	2.6453	12	yes	0.936655	9	no	0.856616	9	no	1.32993	11	no	-	hypothetical protein	HP	HP
SO1944	1.03342	12	yes	0.822258	12	no	2.71675	12	yes	1.09987	12	no	1.51276	12	yes	0.79804	12	no	-	hypothetical protein	HP	HP
SO1945	2.26284	9	yes	3.6034	8	yes	1.22996	12	yes	2.09649	11	yes	1.56152	12	yes	1.55676	11	no	phoQ	sensor protein PhoQ	Signal transduction	Two-component systems
SO1946	2.68788	10	yes	3.32342	7	yes	1.0931	12	no	2.52633	11	yes	1.45479	11	yes	0.822785	11	no	phoP	transcriptional regulatory protein PhoP	Regulatory functions	DNA interactions
SO1947	1.2731	12	yes	1.50912	11	yes	1.0479	12	no	1.30104	11	yes	1.24663	12	no	0.595507	11	no	-	hypothetical protein	HP	HP
SO1948	0.813528	12	yes	0.915749	12	no	0.87318	12	no	1.17093	12	no	0.925716	10	no	0.68983	12	no	-	sodium:dicarboxylate symporter family protein	Transport and binding proteins	Unknown substrate
SO1949	0.908001	12	yes	1.20787	12	no	0.940707	12	no	0.964322	12	no	0.739734	11	no	0.781779	12	no	-	invasin domain protein	Unknown function	General
SO1950	1.16529	6	yes	0.809829	12	no	1.09272	12	no	0.938855	12	no	1.06494	12	no	0.743415	12	no	-	ISSod11, transposase	Other categories	Transposon functions
SO1951	1.11055	12	no	0.821621	8	no	1.03487	12	no	0.902459	8	no	0.863753	10	no	2.4006	11	yes	-	transposase, IS200 family	Other categories	Transposon functions
SO1952	0.819718	12	no	1.02563	12	no	1.19608	12	no	0.695683	12	yes	0.594372	12	yes	0.735045	11	no	ggt-2	gamma-glutamyltranspeptidase	Biosynthesis of cofactors, prosthetic groups, and carriers	Glutathione
SO1953	0.927418	12	no	0.811774	11	no	2.13341	12	yes	1.245	9	no	0.516063	7	yes	0.954207	11	no	-	conserved hypothetical protein	Hypothetical proteins	Conserved
SO1954	0.935777	12	no	1.19581	9	no	2.30978	12	yes	0.777243	11	yes	1.25578	10	no	0.727792	12	no	-	transporter, LysE family	Transport and binding proteins	Unknown substrate
SO1955	3.03337	11	yes	1.22891	11	no	2.11864	10	yes	1.46126	11	yes	0.80572	12	no	1.45867	10	no	-	hypothetical protein	HP	HP
SO1956	2.01195	6	no	1.63829	12	yes	1.65804	12	yes	2.57658	10	yes	1.50068	11	yes	1.09604	11	no	-	conserved hypothetical protein	Hypothetical proteins	Conserved
SO1957	1.93838	12	no	1.74079	9	yes	1.97863	11	yes	1.82818	10	yes	1.06305	9	no	0.58481	9	no	-	conserved hypothetical protein	Hypothetical proteins	Conserved
SO1958	1.32373	8	yes	0.657324	10	yes	1.89805	11	yes	1.23507	12	no	1.48531	11	yes	0.574095	11	no	-	conserved hypothetical protein	Hypothetical proteins	Conserved
SO1959	1.897	11	yes	1.64068	9	yes	1.64176	11	yes	1.68073	10	yes	0.312976	6	yes	2.59931	10	yes	-	ABC transporter, periplasmic substrate-binding protein, putative	Transport and binding proteins	Unknown substrate
SO1960	2.81087	12	no	1.51075	11	yes	2.66714	12	yes	1.513	10	yes	1.15338	7	no	1.48151	10	no	-	conserved hypothetical protein	Hypothetical proteins	Conserved
SO1961	1.20767	6	yes	0.977844	9	no	1.48131	11	yes	1.6335	11	yes	0.958448	12	no	1.0357	12	no	maa	maltose O-acetyltransferase	Cellular processes	Detoxification
SO1962	1.37063	12	yes	2.80368	8	yes	1.31775	7	yes	3.21559	12	yes	1.17578	12	no	0.82957	11	no	-	4-hydroxyphenylpyruvate dioxygenase	Energy metabolism	Amino acids and amines
SO1963	1.36098	10	yes	1.36731	8	no	1.05179	12	no	1.92348	11	yes	1.95483	11	yes	1.62183	11	no	-	conserved hypothetical protein	Hypothetical proteins	Conserved
SO1964	3.38549	12	no	1.65772	11	yes	0.926053	12	no	1.04526	5	no	1.46412	11	yes	0.882026	11	no	-	hypothetical protein	HP	HP
SO1965	0.959323	12	no	1.29996	11	no	0.34215	12	yes	1.59454	11	yes	1.19625	9	no	1.4876	12	no	-	transcriptional regulator, LysR family	Regulatory functions	DNA interactions
SO1966	0.991042	12	no	1.10161	12	no	0.994246	12	no	0.827325	12	no	0.448543	12	yes	0.366063	11	yes	-	conserved hypothetical protein TIGR00266	Hypothetical proteins	Conserved
SO1967	0.970387	12	no	0.775214	11	no	0.862429	12	no	0.550783	12	yes	0.716984	12	yes	0.416796	10	yes	-	hypothetical protein	HP	HP
SO1968	1.14357	10	yes	1.07463	12	no	1.32307	7	yes	1.05616	12	no	1.20388	12	no	0.696491	11	no	-	hypothetical protein	HP	HP
SO1969	1.26201	12	yes	1.05575	11	no	0.806965	12	yes	1.1651	10	no	1.21326	12	no	0.793861	12	no	-	conserved hypothetical protein	Hypothetical proteins	Conserved
SO1970	0.97773	12	no	4.75895	8	yes	0.827126	11	no	3.18134	12	yes	1.50591	11	yes	2.11776	11	yes	-	hypothetical protein	HP	HP
SO1971	1.14076	12	yes	0.945951	12	no	0.87514	12	no	0.508193	11	yes	0.432769	10	yes	1.10942	12	no	-	AMP-binding family protein	Unknown function	General
SO1972	0.799649	12	yes	0.973355	10	no	1.10774	12	no	1.00058	11	no	0.651165	9	yes	2.26347	10	yes	-	hypothetical protein	HP	HP
SO1973	1.32699	11	yes	0.865204	11	no	0.913093	10	no	1.20014	12	no	1.1901	9	no	0.910837	12	no	-	conserved hypothetical protein	Hypothetical proteins	Conserved
SO1974	1.00926	12	no	0.911689	11	no	1.10818	12	no	1.19482	12	no	1.12463	12	no	0.571302	12	no	-	ISSod3, transposase	Other categories	Transposon functions
SO1975	1.91101	12	no	0.899079	9	no	1.1929	11	no	1.12268	11	no	2.86505	10	yes	0.787863	11	no	-	Zinc carboxypeptidase-related protein	Unknown function	General
SO1976	1.52693	12	yes	0.872132	11	no	1.03116	12	no	1.1843	11	no	1.10963	9	no	2.1969	12	yes	-	hydrolase, alpha/beta fold family	Unknown function	Enzymes of unknown specificity
SO1977	1.35615	11	no	1.70542	11	yes	1.03501	12	no	0.90861	9	no	2.31259	7	yes	0.745882	12	no	-	conserved hypothetical protein	Hypothetical proteins	Conserved
SO1978	1.0783	8	yes	0.786238	12	no	1.05156	12	no	0.817289	12	no	1.41165	11	yes	0.625618	10	no	-	conserved hypothetical protein	Hypothetical proteins	Conserved
SO1979	1.08792	11	no	0.931107	12	no	1.16019	12	no	0.987813	12	no	0.860208	12	no	0.492275	11	yes	-	MutT/nudix family protein	DNA metabolism	DNA replication, recombination, and repair
SO1980	0.905465	12	no	1.0057	12	no	0.937064	9	no	0.768603	12	yes	0.848853	12	no	0.80946	10	no	-	phosphoribosyl transferase domain protein	Purines, pyrimidines, nucleosides, and nucleotides	Salvage of nucleosides and nucleotides
SO1981	0.900422	12	yes	1.14821	12	no	0.811755	12	yes	0.712749	11	yes	0.614896	12	yes	0.541802	12	yes	-	conserved hypothetical protein	Hypothetical proteins	Conserved
SO1982	1.49026	11	yes	1.35489	9	no	1.1653	12	no	0.615096	9	yes	1.80154	7	yes	0.998314	11	no	-	hypothetical protein	HP	HP
SO1983	1.24848	12	no	0.762723	9	no	1.32771	12	yes	1.04298	11	no	1.35937	10	no	0.991953	12	no	-	hypothetical protein	HP	HP
SO1984	1.0556	12	no	0.42211	8	yes	1.27483	11	yes	1.13969	11	no	1.20739	7	no	1.7069	10	no	-	hypothetical protein	HP	HP
SO1985	1.27091	12	yes	1.17473	12	no	1.19047	11	no	1.16911	12	no	1.05826	12	no	1.74135	12	no	-	transcriptional activator, putative	Regulatory functions	Other
SO1986	1.27902	12	yes	0.915685	12	no	0.95777	12	no	1.22928	11	no	1.61754	12	yes	3.65663	12	yes	-	RNA polymerase sigma-70 factor, ECF subfamily	Transcription	Transcription factors
SO1987	1.39505	8	no	1.12487	11	no	0.969081	12	no	1.14273	12	no	1.45168	11	yes	1.13005	12	no	-	ATP-dependent protease La (LON) domain protein	Protein fate	Degradation of proteins, peptides, and glycopeptides
SO1988	1.0153	10	no	0.810503	11	no	1.12915	12	no	1.04407	12	no	1.04658	11	no	0.526224	12	yes	-	conserved hypothetical protein	Hypothetical proteins	Conserved
SO1989	1.10107	11	yes	0.919834	12	no	1.05598	12	no	0.994304	12	no	1.72172	12	yes	0.462484	11	yes	cheV-1	chemotaxis protein CheV	Cellular processes	Chemotaxis and motility
SO1990	1.17854	12	yes	0.994287	12	no	0.891742	8	no	1.45508	11	yes	1.00393	12	no	0.88407	12	no	-	hypothetical protein	HP	HP
SO1991	0.954034	12	yes	1.22513	12	no	1.15391	9	no	1.29254	11	yes	0.97982	12	no	1.22496	12	no	-	conserved hypothetical protein	Hypothetical proteins	Conserved
SO1992	0.546881	12	no	1.15258	8	no	1.17399	12	no	1.37653	8	yes	1.35724	10	no	0.856154	12	no	-	hypothetical protein	HP	HP
SO1993	0.936673	12	no	1.06096	10	no	1.03383	12	no	1.14391	11	no	1.15131	9	no	0.34344	10	yes	-	hypothetical protein	HP	HP
SO1994	0.919444	8	no	0.918353	12	no	0.891414	12	no	0.898283	12	no	0.797127	12	no	1.04647	12	no	-	membrane-bound lytic transglycolase-related protein	Unknown function	General
SO1995	0.753385	12	no	0.844509	12	no	0.940771	12	no	0.645782	11	yes	0.340098	11	yes	2.21425	11	yes	-	peptidyl-prolyl cis-trans isomerase, FkbP family	Protein fate	Protein folding and stabilization
SO1996		12	yes	1.15135	8	no	0.974026	12	no	1.18539	8	no	2.18708	11	yes	1.00089	11	no	-	hypothetical protein	HP	HP
SO1997	0.780226	12	no	0.791529	12	no	1.77518	12	yes	0.66206	12	yes	0.890679	11	no	1.2586	11	no	-	peptidase, M1 family	Protein fate	Degradation of proteins, peptides, and glycopeptides
SO1998	1.02121	12	no	1.0557	12	no	1.90938	12	yes	0.930925	11	no	0.726633	12	yes	0.514877	10	yes	-	conserved hypothetical protein	Hypothetical proteins	Conserved
SO1999	0.928904	12	yes	0.975833	12	no	1.48245	12	yes	1.03028	12	no	0.682475	12	yes	0.534684	12	yes	-	phospholipase/carboxylesterase family protein	Unknown function	Enzymes of unknown specificity
SO2000		12	no	0.894244	11	no	1.25381	7	no	1.81328	9	yes	3.1995	10	yes	1.85759	12	yes	-	hypothetical protein	HP	HP
SO2001	1.21561	12	yes	2.188	8	yes	0.841736	11	no	2.20359	12	yes	1.56977	12	yes	1.63564	12	no	ushA	5'-nucleotidase	Purines, pyrimidines, nucleosides, and nucleotides	Nucleotide and nucleoside interconversions
SO2002	1.32256	12	no	1.21414	12	no	1.32196	8	yes	1.34046	12	yes	1.09059	10	no	1.43901	12	no	-	hypothetical protein	HP	HP
SO2003	1.12414	12	no	1.389	8	no	1.0838	11	no	1.20449	7	no	1.68997	8	yes	0.604981	10	no			HP	HP
SO2004	1.0774	12	yes	0.775543	8	no	0.979159	12	no	0.572304	8	yes	1.17335	12	no	1.05215	12	no	-	TonB-dependent receptor C-terminal region domain protein	Unknown function	General
SO2005	1.24093	12	yes	1.09412	10	no	0.977693	12	no	0.920264	10	no	1.64338	9	yes	0.858067	11	no	-	dksA-type zinc finger protein	Unknown function	General
SO2006	0.794803	11	no	1.06779	12	no	1.04811	12	no	0.932819	12	no	0.639756	11	yes	0.867915	12	no	-	NifR3/Smm1 family protein	Unknown function	General
SO2007	1.37835	8	no	1.05186	12	no	0.91315	12	no	1.06543	12	no	0.876083	12	no	1.18449	12	no	-	conserved hypothetical protein	Hypothetical proteins	Conserved
SO2008	0.904061	11	no	0.913606	11	no	0.648535	7	yes	0.920853	11	no	0.774651	11	no	1.29665	12	no	-	conserved hypothetical protein	Hypothetical proteins	Conserved
SO2009	0.856398	12	no	0.762591	12	no	0.926385	11	no	0.803523	12	no	0.435026	11	yes	0.882366	11	no	-	conserved hypothetical protein	Hypothetical proteins	Conserved
SO2010	1.13273	8	yes	1.68281	10	yes	0.859033	12	no	0.912933	8	no	2.95271	8	yes	2.52884	12	yes	-	hypothetical protein	HP	HP
SO2011	1.14685	9	no	0.889054	12	no	0.953914	12	no	1.08003	11	no	1.09039	12	no	0.506679	12	yes	-	conserved hypothetical protein	Hypothetical proteins	Conserved
SO2012	0.807819	12	yes	1.09657	10	no	1.03437	12	no	0.856521	12	no	0.949882	12	no	1.04781	12	no	apt	adenine phosphoribosyltransferase	Purines, pyrimidines, nucleosides, and nucleotides	Salvage of nucleosides and nucleotides
SO2013	1.06627	10	no	0.887966	12	no	0.95651	12	no	1.01183	12	no	0.953237	12	no	0.647197	12	no	dnaX	DNA polymerase III, gamma and tau subunits	DNA metabolism	DNA replication, recombination, and repair
SO2014	0.954178	8	no	1.42547	11	yes	0.94323	12	no	0.852112	12	no	0.439036	12	yes	0.590669	12	no	-	conserved hypothetical protein TIGR00103	Hypothetical proteins	Conserved
SO2015	0.82433	12	yes	1.05807	12	no	0.967619	12	no	0.847729	12	no	0.581878	12	yes	0.743663	12	no	recR	recombination protein RecR	DNA metabolism	DNA replication, recombination, and repair
SO2016	1.00903	12	no	0.8351	12	no	0.89945	12	no	0.766431	12	yes	0.651128	12	yes	0.335258	12	yes	htpG	heat shock protein HtpG	Protein fate	Protein folding and stabilization
SO2017	1.20616	12	no	0.859198	12	no	1.20259	11	no	0.941512	12	no	0.526119	12	yes	0.86738	11	no	-	conserved hypothetical protein	Hypothetical proteins	Conserved
SO2018	0.933106	12	no	0.975652	12	no	1.19635	12	no	0.879428	12	no	0.492511	12	yes	0.463128	12	yes	adk	adenylate kinase	Purines, pyrimidines, nucleosides, and nucleotides	Nucleotide and nucleoside interconversions
SO2019	1.07492	12	no	0.992801	12	no	1.08379	12	no	1.32527	11	yes	1.6056	11	yes	1.20087	11	no	hemH-1	ferrochelatase	Biosynthesis of cofactors, prosthetic groups, and carriers	Heme, porphyrin, and cobalamin
SO2020	0.707661	12	no	0.642613	8	yes	1.25096	12	yes	1.55445	10	yes	0.874773	11	no	0.512028	10	yes	gsk	inosine-guanosine kinase	Purines, pyrimidines, nucleosides, and nucleotides	Nucleotide and nucleoside interconversions
SO2021	0.850448	12	yes	0.854332	12	no	1.45542	8	yes	0.758963	12	yes	0.894067	12	no	1.41509	11	no	nadE	NH(3)-dependent NAD(+) synthetase	Biosynthesis of cofactors, prosthetic groups, and carriers	Pyridine nucleotides
SO2022	0.880489	12	yes	0.771027	11	no	0.94409	12	no	1.00435	11	no	1.06712	11	no	0.532055	12	yes	-	hypothetical protein	HP	HP
SO2023	1.05468	12	no	1.03837	10	no	0.995388	12	no	1.10679	6	no	1.83213	9	yes	1.13681	11	no	-	hypothetical protein	HP	HP
SO2024	1.08308	12	no	1.10493	11	no	0.74767	9	yes	0.891251	10	no	0.83832	10	no	0.423789	10	yes	-	hypothetical protein	HP	HP
SO2027	1.06135	12	no	0.971465	12	no	0.981455	11	no	0.994389	9	no	0.593419	12	yes	0.620569	10	no	-	hypothetical protein	HP	HP
SO2030	0.768822	12	no	3.38134	7	yes	0.940916	12	no	1.4585	8	yes	0.575318	8	yes	0.693091	12	no	-	hypothetical protein	HP	HP
SO2033	0.903447	11	no	0.830335	11	no	0.935611	12	no	2.11581	8	yes	1.13421	10	no	0.932587	10	no			HP	HP
SO2034	1.17875	11	yes	1.18027	12	no	0.981397	6	no	0.747559	12	yes	1.02431	11	no	1.14553	11	no	-	hypothetical protein	HP	HP
SO2037	1.0858	7	yes	1.20037	12	no	1.11898	12	no	1.2267	11	no	0.899947	10	no	0.670627	11	no	-	site-specific recombinase, phage integrase family	DNA metabolism	DNA replication, recombination, and repair
SO2038	0.83379	12	no	0.959245	10	no	1.13275	12	no	1.12667	10	no	1.63472	9	yes	1.11984	12	no	-	hypothetical protein	HP	HP
SO2039	1.1758	12	no	0.942206	12	no	1.12377	12	no	1.17711	12	no	1.24883	12	no	2.73433	12	yes	-	conserved domain protein	Hypothetical proteins	Domain
SO2040	1.07407	12	no	1.062	11	no	0.938758	12	no	0.706703	12	yes	0.785895	12	no	0.596886	12	no	-	soluble lytic murein transglycosylase, putative	Cell envelope	Biosynthesis of murein sacculus and peptidoglycan
SO2041	1.04881	8	no	0.971438	11	no	0.898014	12	no	0.929103	12	no	0.78462	11	no	1.39888	12	no	-	conserved hypothetical protein	Hypothetical proteins	Conserved
SO2042	1.01358	9	no	0.828076	12	no	0.952224	12	no	0.776762	12	yes	0.949513	10	no	2.1071	11	yes	-	conserved hypothetical protein	Hypothetical proteins	Conserved
SO2043	0.98455	12	no	0.849377	11	no	0.30307	12	yes	0.914191	12	no	0.649838	12	yes	0.790403	11	no	-	conserved hypothetical protein	Hypothetical proteins	Conserved
SO2044	1.10239	12	no	1.11852	12	no	0.442738	12	yes	0.937169	12	no	1.09484	12	no	0.394411	12	yes	gloA	lactoylglutathione lyase	Central intermediary metabolism	Other
SO2045	0.569439	11	no	0.241777	8	yes	0.691407	12	yes	0.221371	12	yes	0.133404	12	yes	1.19359	12	no	-	cation efflux family protein	Transport and binding proteins	Cations
SO2046	0.671084	12	no	0.365087	8	yes	1.06036	12	no	0.438401	11	yes	0.316976	12	yes	1.15565	12	no	-	transcriptional regulator, MarR family	Regulatory functions	DNA interactions
SO2047	0.895093	12	yes	0.842946	11	no	0.958529	12	no	0.518495	12	yes	0.497254	12	yes	1.38391	12	no	-	prolyl oligopeptidase family protein	Protein fate	Degradation of proteins, peptides, and glycopeptides
SO2048	1.09485	12	yes	1.21666	11	no	1.1451	12	no	1.00927	12	no	0.908342	12	no	0.485335	12	yes	-	membrane protein, putative	Cell envelope	Other
SO2049	0.984628	11	yes	1.02003	12	no	1.26945	10	yes	1.12575	12	no	0.539064	12	yes	0.365142	12	yes	-	GGDEF family protein	Unknown function	General
SO2050	1.00197	10	no	0.93423	12	no	0.984085	12	no	0.991324	12	no	0.616107	11	yes	1.18196	9	no	-	conserved hypothetical protein	Hypothetical proteins	Conserved
SO2051	0.948217	12	no	0.584143	9	yes	0.984779	11	no	1.58442	9	yes	1.83344	11	yes	1.50661	10	no	-	hypothetical protein	HP	HP
SO2052	1.39511	11	no	0.775608	12	no	0.988814	12	no	1.51779	11	yes	1.03742	11	no	0.649142	12	no	-	conserved hypothetical protein	Hypothetical proteins	Conserved
SO2053	2.01024	11	no	0.806336	11	no	0.97744	11	no	1.85895	10	yes	1.60124	9	yes	1.09044	12	no	-	transcriptional regulator, LysR family	Regulatory functions	DNA interactions
SO2054	1.05351	10	yes	0.735554	12	no	0.943225	12	no	1.00273	12	no	0.751124	11	no	1.04863	12	no	adhC	alcohol dehydrogenase class III	Energy metabolism	Fermentation
SO2055	1.00216	10	no	1.08143	12	no	1.2229	9	no	1.3236	11	yes	0.726821	12	yes	0.767688	11	no	-	esterase, putative	Unknown function	Enzymes of unknown specificity
SO2058	0.986789	12	yes	1.02407	8	no	0.578121	8	yes	0.807154	12	no	2.79034	11	yes	1.8595	11	yes	-	hypothetical protein	HP	HP
SO2059	1.18179	10	no	0.825224	12	no	0.913747	12	no	0.699219	12	yes	3.97284	7	yes	0.428167	12	yes	-	hypothetical protein	HP	HP
SO2060	1.077	10	no	1.892	10	yes	1.05176	12	no	0.991471	11	no	1.65347	12	yes	1.03257	12	no	-	hypothetical protein	HP	HP
SO2061	1.06153	12	yes	0.899456	10	no	1.03529	12	no	0.971456	10	no	1.03882	11	no	0.93918	12	no	-	hypothetical protein	HP	HP
SO2062	1.03584	10	no	1.12106	12	no	1.0977	12	no	0.967502	12	no	0.603191	12	yes	0.734899	12	no	-	conserved hypothetical protein	Hypothetical proteins	Conserved
SO2063	1.02642	12	no	0.843492	12	no	0.854251	12	no	0.772659	12	yes	0.654299	12	yes	1.1148	10	no	-	hypothetical protein	HP	HP
SO2064	0.949212	12	no	0.807249	12	no	0.67073	12	yes	1.09853	10	no	0.91709	12	no	1.25138	11	no	-	conserved domain protein	Hypothetical proteins	Domain
SO2065	0.657848	12	no	0.688174	12	yes	0.990778	12	no	1.10845	11	no	0.802485	11	no	0.881939	11	no	tyrP	tyrosine-specific transport protein	Transport and binding proteins	Amino acids, peptides and amines
SO2066	0.748341	6	no	1.36248	6	no	1.01919	12	no	0.514716	9	yes	1.96113	9	yes	0.972699	11	no	-	hypothetical protein	HP	HP
SO2067	1.31489	12	yes	0.882976	11	no	1.05004	12	no	1.04971	10	no	1.13516	9	no	1.15327	12	no	hisI	phosphoribosyl-ATP pyrophosphatase/phosphoribosyl-AMP cyclohydrolase	Amino acid biosynthesis	Histidine family
SO2068	1.11744	12	yes	0.641178	12	yes	0.916327	10	no	1.29884	11	yes	0.513159	8	yes	0.883918	10	no	hisF	hisF protein (cyclase)	Amino acid biosynthesis	Histidine family
SO2069	0.894384	12	no	1.11568	9	no	1.13296	12	no	0.812929	11	no	1.44886	9	yes	0.76755	12	no	hisA	phosphoribosylformimino-5-aminoimidazole carboxamide ribotide isomerase	Amino acid biosynthesis	Histidine family
SO2070	0.907066	12	no	0.943648	11	no	0.911253	11	no	0.997037	11	no	0.957006	7	no	1.30504	12	no	hisH	amidotransferase HisH	Amino acid biosynthesis	Histidine family
SO2071	0.996978	11	no	0.79862	10	no	1.0131	12	no	1.0223	11	no	0.401517	10	yes	0.770568	11	no	hisB	imidazoleglycerol-phosphate dehydratase/histidinol-phosphatase	Amino acid biosynthesis	Histidine family
SO2072	1.3231	7	no	0.907053	12	no	0.979929	11	no	1.12319	9	no	0.96028	7	no	1.85678	12	yes	hisC	histidinol-phosphate aminotransferase	Amino acid biosynthesis	Histidine family
SO2073	0.909957	9	yes	1.06216	12	no	0.905793	12	no	1.23701	12	no	0.482829	11	yes	1.04528	12	no	hisD	histidinol dehydrogenase	Amino acid biosynthesis	Histidine family
SO2074	0.806932	7	yes	0.772512	9	no	0.942709	11	no	0.766362	12	yes	0.434703	7	yes	2.28617	10	yes	hisG	ATP phosphoribosyltransferase	Amino acid biosynthesis	Histidine family
SO2075		11	no	0.686592	11	yes	0.805814	9	no	1.1423	9	no	1.19332	11	no	0.614564	10	no	-	hypothetical protein	HP	HP
SO2076	0.904768	12	no	1.09827	9	no	0.977767	12	no	2.03263	8	yes	1.53165	10	yes	2.03348	11	yes	-	hypothetical protein	HP	HP
SO2077	1.08519	12	yes	0.800048	8	no	1.3944	9	yes	1.2845	10	no	0.870799	11	no	0.417136	12	yes	-	acyltransferase domain protein	Unknown function	General
SO2079	1.18958	9	yes	0.584453	12	yes	0.922792	12	no	1.52752	11	yes	1.80191	8	yes	1.64875	11	no	-	hypothetical protein	HP	HP
SO2080	1.03185	12	yes	1.03829	10	no	1.053	12	no	0.876026	6	no	2.76913	10	yes	1.72104	12	no	-	hypothetical protein	HP	HP
SO2081	0.880721	12	no	0.735876	12	no	1.0778	12	no	0.734108	11	yes	0.829814	12	no	1.22563	12	no	-	ATP-dependent helicase, DinG family	DNA metabolism	DNA replication, recombination, and repair
SO2082	1.10841	9	no	1.04464	12	no	1.28399	9	yes	0.890874	12	no	1.56885	7	yes	0.638359	10	no	-	rod shape-determining-related protein	Unknown function	General
SO2083	0.853509	10	no	1.19645	12	no	0.974038	12	no	1.35198	12	yes	1.17183	12	no	1.13632	11	no	-	methyl-accepting chemotaxis protein	Cellular processes	Chemotaxis and motility
SO2084	1.24706	11	yes	1.02137	5	no	0.910374	12	no	1.22094	6	no	0.804361	7	no	1.22177	11	no	-	hypothetical protein	HP	HP
SO2085	0.848062	8	yes	1.0134	12	no	1.05991	12	no	0.853772	12	no	0.71562	12	yes	1.20932	12	no	pheS	phenylalanyl-tRNA synthetase, alpha subunit	Protein synthesis	tRNA aminoacylation
SO2086	0.779043	11	yes	1.0124	12	no	0.940869	12	no	0.768007	12	yes	0.545179	12	yes	0.788834	11	no	pheT	phenylalanyl-tRNA synthetase, beta subunit	Protein synthesis	tRNA aminoacylation
SO2087	0.968103	12	yes	1.03963	12	no	0.996581	12	no	0.878218	12	no	0.799643	12	no	0.906404	12	no	ihfA	integration host factor, alpha subunit	DNA metabolism	DNA replication, recombination, and repair
SO2088	0.941154	12	no	1.23843	12	no	1.11829	8	no	0.977188	12	no	0.81644	12	no	0.911542	11	no	-	lipid A biosynthesis acyltransferase, putative	Cell envelope	Biosynthesis and degradation of surface polysaccharides and lipopolysaccharides
SO2089	1.01409	8	no	1.23243	11	no	1.03338	11	no	1.68104	12	yes	1.09294	12	no	1.75595	12	no	hypA	hydrogenase expression/formation protein HypA	Protein fate	Protein modification and repair
[truncated: 2,653 more rows]
